# Supplementary material for: Impaired neutrophil-mediated cell death drives Ewing’s Sarcoma in the background of Down syndrome
Source: Front Oncol. 2024 Oct 3;14:1429833. doi: 10.3389/fonc.2024.1429833 (PMC11484044; doi:10.3389/fonc.2024.1429833)
Supplement: Supplementary file 3 [file Table1.xlsx]

## Sheet: Supplementary Table 1
Supplementary Table 1. Rare and highly damaging germline mutations with clinical significance
Chr	Start	Ref	Alt	Gene	Func.refGene	Func	AAChange.refGene	VAF	DP	CADD13 score	ClinVar	InterVar	MAF (1000G)
chr17	56348226	T	G	MPO	splicing	SP	NM_000250:exon12:c.2031-2A>C	38.81	67	25.1	Pathogenic	Pathogenic	0.000798722
chr21	43166771	A	G	RIPK4	splicing	SP	NM_020639:exon5:c.832+2T>C	25.77	194	24.3	Conflicting interpretations of pathogenicity	Pathogenic	-
chr7	21856224	G	A	DNAH11	exonic	NS	DNAH11:NM_001277115:exon64:c.G10472A:p.R3491H	49.23	65	34	VUS	VUS	0.000998403
chr3	172165495	T	A	GHSR	exonic	NS	GHSR:NM_004122:exon1:c.A709T:p.R237W,GHSR:NM_198407:exon1:c.A709T:p.R237W	41.8	122	33	VUS	VUS	0.000199681
chr6	152631851	C	T	SYNE1	exonic	NS	SYNE1:NM_033071:exon87:c.G16655A:p.R5552H,SYNE1:NM_182961:exon88:c.G16868A:p.R5623H	34.67	75	27.5	VUS	VUS	-
chr12	49312221	T	C	CCDC65	exonic	NS	CCDC65:NM_001286957:exon5:c.T344C:p.I115T,CCDC65:NM_033124:exon5:c.T773C:p.I258T	51.61	31	26.6	VUS	VUS	0.000199681
chr19	46269324	G	A	SIX5	exonic	NS	SIX5:NM_175875:exon3:c.C1655T:p.T552M	32.08	53	26.6	VUS	VUS	0.000199681
chr3	47036912	C	T	NBEAL2	exonic	NS	NBEAL2:NM_001365116:exon12:c.C1585T:p.R529C,NBEAL2:NM_015175:exon13:c.C1687T:p.R563C	43.24	259	26.5	VUS	VUS	0.000199681
chr19	15640611	C	T	CYP4F22	exonic	NS	CYP4F22:NM_173483:exon4:c.C314T:p.P105L	46.75	77	26.5	VUS	VUS	-
chr17	73512946	G	A	TSEN54	exonic	NS	TSEN54:NM_207346:exon2:c.G176A:p.R59Q	43.59	78	25.1	VUS	VUS	-
chr1	154542043	C	T	CHRNB2	exonic	NS	CHRNB2:NM_000748:exon2:c.C170T:p.T57I	38.19	144	23.8	VUS	VUS	-
chr3	58117710	T	C	FLNB	exonic	NS	FLNB:NM_001164317:exon26:c.T4447C:p.F1483L	46.46	99	23.8	VUS	VUS	0.000998403
chr1	235611729	C	A	TBCE	exonic	NS	TBCE:NM_001287802:exon15:c.C1126A:p.L376I,TBCE:NM_001079515:exon16:c.C1465A:p.L489I,TBCE:NM_003193:exon16:c.C1465A:p.L489I,TBCE:NM_001287801:exon17:c.C1618A:p.L540I	37.29	59	22.4	VUS	VUS	0.000199681
chr6	46684750	C	T	PLA2G7	exonic	NS	PLA2G7:NM_001168357:exon3:c.G193A:p.V65I,PLA2G7:NM_005084:exon3:c.G193A:p.V65I	39.58	48	21.4	VUS	VUS	-
chr10	50828626	G	C	CHAT	exonic	NS	CHAT:NM_001142929:exon4:c.G311C:p.R104P,CHAT:NM_020549:exon4:c.G665C:p.R222P,CHAT:NM_020984:exon4:c.G311C:p.R104P,CHAT:NM_020986:exon4:c.G311C:p.R104P,CHAT:NM_001142933:exon5:c.G419C:p.R140P,CHAT:NM_001142934:exon5:c.G311C:p.R104P,CHAT:NM_020985:exon5:c.G311C:p.R104P	41.18	136	20.4	Conflicting interpretations of pathogenicity	VUS	0.000399361
chr20	44640267	T	A	MMP9	exonic	NS	MMP9:NM_004994:exon6:c.T878A:p.I293N	45.24	84	18.42	VUS	VUS	-
chr22	21141263	C	T	SERPIND1	exonic	NS	SERPIND1:NM_000185:exon5:c.C1409T:p.T470I	27.78	108	13.76	VUS	VUS	-
FS="frameshift substitution"
NSF="nonframeshift substitution"
NS="nonsynonymous SNV"
SP="splicing"
SG="stopgain"
SL="stoploss"
SY="synonymous SNV"
STL="startloss"
VUS=Variant of uncertain significant
