# Supplementary material for: Impaired neutrophil-mediated cell death drives Ewing’s Sarcoma in the background of Down syndrome
Source: Front Oncol. 2024 Oct 3;14:1429833. doi: 10.3389/fonc.2024.1429833 (PMC11484044; doi:10.3389/fonc.2024.1429833)
Supplement: Supplementary file 4 [file Table2.xlsx]

## Sheet: Supplementary Table 2
Supplementary Table 2. Somatic mutations identified as putative driver alterations
																Pediatric Cancer Gene		Adult Cancer Gene		CancerVar
Chr	Start	Ref	Alt	Gene	Func	CADD13 score	AAChange.refGene	DP	VAF	TC corrected VAF	CNV (total)	Cellularity	Variant callers	Actionable	Oncokb	All tumors	Sarcoma	All tumors	Sarcoma	Tier	OPAI
chr1	120548047	T	G	NOTCH2	NS	25	NOTCH2:NM_001200001:exon3:c.A320C:p.H107P,NOTCH2:NM_024408:exon3:c.A320C:p.H107P	130	15.4	45.2	2	90.4	Strelka	YES	YES	YES		YES		III Uncertain	0.96
chr6	93974347	C	A	EPHA7	NS	25.5	EPHA7:NM_001288629:exon8:c.G1692T:p.L564F,EPHA7:NM_004440:exon8:c.G1707T:p.L569F	85	6.1	17.8	3	35.6	VarScan2		YES			YES	YES	III Uncertain	0.84
chr22	23655130	A	T	BCR	NS	21.5	BCR:NM_021574:exon19:c.A3247T:p.T1083S,BCR:NM_004327:exon20:c.A3379T:p.T1127S	49	13.3	39.2	2	78.4	VarScan2	YES		YES		YES		III Uncertain	0.06
chr1	11291002	G	A	MTOR	NS	25.7	MTOR:NM_004958:exon18:c.C2759T:p.S920F	146	5.4	15.9	2	31.8	VarScan2	YES	YES			YES		III Uncertain	0.014
chr1	147577753	C	CATCT	NBPF11	FS	-	NBPF11:NM_001101663:exon20:c.2362_2362delinsAGATG,NBPF11:NM_183372:exon22:c.2524_2524delinsAGATG	68	10	29.4	2	58.8	VarScan2							IV Benign	0.69
chr1	152282092	T	C	FLG	NS	9.33	FLG:NM_002016:exon3:c.A5270G:p.E1757G	516	9.8	28.7	1	57.4	VarScan2			YES	YES			IV Benign	0.53
chr2	9983686	G	T	TAF1B	NS	15.22	TAF1B:NM_005680:exon1:c.G16T:p.A6S	60	10.3	30.4	2	60.8	Mutect1.17:VarScan2							IV Benign	0.52
chr8	143996539	T	C	CYP11B2	NS	0	CYP11B2:NM_000498:exon3:c.A518G:p.K173R	485	5.8	17	2	34	Mutect1.17:VarScan2							IV Benign	0.011
FS="frameshift substitution"
NSF="nonframeshift substitution"
NS="nonsynonymous SNV"
SP="splicing"
SG="stopgain"
SL="stoploss"
SY="synonymous SNV"
STL="startloss"
