# Supplementary material for: Impaired neutrophil-mediated cell death drives Ewing’s Sarcoma in the background of Down syndrome
Source: Front Oncol. 2024 Oct 3;14:1429833. doi: 10.3389/fonc.2024.1429833 (PMC11484044; doi:10.3389/fonc.2024.1429833)
Supplement: Supplementary file 7 [file Table5.xlsx]

## Sheet: Supplementary Table 5
Supplementary Table 5. Significantly enriched HALLMARK gene set for genes undergoing CNVs
ID	CNV	GeneRatio	BgRatio	Rich Factor	pvalue	FDR	geneID
ANDROGEN RESPONSE	Amplification	28/662	100/4383	0.28	0.000589457	0.0294729	ADAMTS1/AKAP12/AZGP1/BMPR1B/CDK6/DNAJB9/HERC3/HPGD/INPP4B/LMAN1/MAP7/MYL12A/NDRG1/PDLIM5/PGM3/RAB4A/RPS6KA3/SAT1/SEC24D/SGK1/SMS/SPCS3/STEAP4/TMPRSS2/TPD52/UBE2J1/VAPA/ZBTB10
FATTY ACID METABOLISM	Amplification	36/662	158/4383	0.227848	0.00594455	0.125761	AADAT/ACAA2/ACSL1/ADH1C/ADH7/BCKDHB/BLVRA/BMPR1B/CA2/CBR1/CBR3/CD36/CIDEA/DECR1/DLD/ETFDH/FABP2/FH/HADH/HCCS/HPGD/HSD17B11/INMT/MAOA/MDH2/ME1/METAP1/NBN/OSTC/PDHA1/RAP1GDS1/SERINC1/SMS/TDO2/UGDH/VNN1
UV RESPONSE DN	Amplification	33/662	144/4383	0.229167	0.00754565	0.125761	AKT3/AMPH/APBB2/BCKDHB/CAV1/CDK13/CITED2/COL1A2/DYRK1A/FYN/GJA1/HAS2/INPP4B/KIT/MAGI2/MET/MMP16/MYC/NFKB1/PDLIM5/PHF3/PRKAR2B/PTPRM/RUNX1/SCAF8/SDC2/SERPINE1/SMAD7/SNAI2/SRI/SYNE1/SYNJ2/YTHDC1
KRAS SIGNALING UP	Amplification	42/662	200/4383	0.21	0.0136693	0.140208	ABCB1/AKAP12/ANXA10/ARG1/AVL9/BPGM/BTC/CA2/CBR4/CIDEA/CPE/CROT/CXCL10/EPB41L3/EREG/ETV1/GNG11/GPNMB/HDAC9/IGFBP3/IKZF1/INHBA/ITGB2/LAT2/LY96/MAP7/PCP4/PCSK1N/PPBP/PRDM1/PRKG2/RELN/SDCCAG8/SNAP91/SPARCL1/SPP1/TLR8/TNFAIP3/TRIB1/TSPAN13/TSPAN7/ZNF277
PROTEIN SECRETION	Amplification	23/662	96/4383	0.239583	0.0140208	0.140208	ARFGEF1/ARFIP1/ATP6V1H/BET1/CAV2/CLCN3/COG2/EGFR/LMAN1/NAPG/RAB2A/RAB9A/RPS6KA3/SCRN1/SEC22B/SEC24D/SEC31A/SOD1/STX7/TPD52/USO1/VPS4B/YKT6
CHOLESTEROL HOMEOSTASIS	Amplification	17/662	74/4383	0.22973	0.0461274	0.313868	ADH4/ANTXR2/ANXA13/ANXA5/CBS/CPEB2/CYP51A1/EBP/FABP5/GNAI1/GUSB/LSS/MAL2/PDK3/PNRC1/SQLE/TP53INP1
INFLAMMATORY RESPONSE	Deletion	26/372	200/4383	0.13	0.0173703	0.491767	ADGRE1/AXL/BST2/C5AR1/CCRL2/CD70/CXCR6/EBI3/EMP3/FFAR2/FPR1/GNA15/HPN/HRH1/ICAM1/ICAM4/IRAK2/LDLR/PLAUR/PROK2/PTGIR/PVR/RAF1/SCN1B/STAB1/TNFSF9
REACTIVE OXYGEN SPECIES PATHWAY	Deletion	9/372	49/4383	0.183673	0.0201906	0.491767	CDKN2D/EGLN2/ERCC2/FTL/GPX4/JUNB/OXSR1/PRDX2/SBNO2
KRAS SIGNALING DN	Deletion	25/372	200/4383	0.125	0.0301082	0.491767	ARPP21/ATP4A/CCDC106/CCR8/CKM/FGF22/GAMT/ITIH3/KCNN1/KLK7/KLK8/LGALS7/LYPD3/MAST3/NPHS1/NPY4R/RYR1/SCN10A/SLC25A23/SLC38A3/SLC5A5/SPHK2/THRB/TNNI3/ZNF112
