# Supplementary material for: Impaired neutrophil-mediated cell death drives Ewing’s Sarcoma in the background of Down syndrome
Source: Front Oncol. 2024 Oct 3;14:1429833. doi: 10.3389/fonc.2024.1429833 (PMC11484044; doi:10.3389/fonc.2024.1429833)
Supplement: Supplementary file 9 [file Table7.xlsx]

## Sheet: Supplementary Table 7
Supplementaty Table 7. Gene fusion
FusionName	LeftBreakpoint	RightBreakpoint	FFPM	Databases
EWSR1--FLI1	chr22:29292169:+	chr11:128809157:+	0.2788	ChimerKB,Cosmic,ChimerPub,Mitelman,Klijn_CellLines,ChimerSeq,CCLE_StarF2019
