# Supplementary material for: Impaired neutrophil-mediated cell death drives Ewing’s Sarcoma in the background of Down syndrome
Source: Front Oncol. 2024 Oct 3;14:1429833. doi: 10.3389/fonc.2024.1429833 (PMC11484044; doi:10.3389/fonc.2024.1429833)
Supplement: Supplementary file 10 [file Table8.xlsx]

## Sheet: Cancer Driver Genes
Supplementaty Table 8. Pediatric and adult sarcoma driver genes
geneID	Pediatric/Adult sarcoma
ALK	Pediatric sarcoma
ARID1A	Pediatric sarcoma
ATRX	Pediatric sarcoma
BCOR	Pediatric sarcoma
BCORL1	Pediatric sarcoma
C10orf112	Pediatric sarcoma
CTNNB1	Pediatric sarcoma
FLG	Pediatric sarcoma
HDAC2	Pediatric sarcoma
KMT2D	Pediatric sarcoma
LAPTM4B	Pediatric sarcoma
MED12	Pediatric sarcoma
NF1	Pediatric sarcoma
NRAS	Pediatric sarcoma
PDGFRA	Pediatric sarcoma
PIK3CA	Pediatric sarcoma
PTEN	Pediatric sarcoma
RB1	Pediatric sarcoma
RHOA	Pediatric sarcoma
ROS1	Pediatric sarcoma
SIRPA	Pediatric sarcoma
TP53	Pediatric sarcoma
ZMYM3	Pediatric sarcoma
AKT1	Adult sarcoma
ASGR1	Adult sarcoma
ASXL1	Adult sarcoma
ATM	Adult sarcoma
ATRX	Adult sarcoma
BAP1	Adult sarcoma
BRCA2	Adult sarcoma
CDH1	Adult sarcoma
CDKN2A	Adult sarcoma
CHEK2	Adult sarcoma
CNPY3	Adult sarcoma
COL2A1	Adult sarcoma
CREBBP	Adult sarcoma
CTNNB1	Adult sarcoma
EPHA1	Adult sarcoma
EPHA5	Adult sarcoma
EPHA7	Adult sarcoma
ERBB4	Adult sarcoma
EZH2	Adult sarcoma
FANCA	Adult sarcoma
FBXW7	Adult sarcoma
FLT4	Adult sarcoma
HGC6.3	Adult sarcoma
HRAS	Adult sarcoma
HS6ST1	Adult sarcoma
IDH1	Adult sarcoma
IDH2	Adult sarcoma
IRS1	Adult sarcoma
KDM6A	Adult sarcoma
KIT	Adult sarcoma
KRAS	Adult sarcoma
LTK	Adult sarcoma
MDC1	Adult sarcoma
MET	Adult sarcoma
MOS	Adult sarcoma
MST1R	Adult sarcoma
MUTYH	Adult sarcoma
MYOD1	Adult sarcoma
NF1	Adult sarcoma
NOTCH1	Adult sarcoma
NRAS	Adult sarcoma
NTRK1	Adult sarcoma
NUMA1	Adult sarcoma
PDGFRB	Adult sarcoma
PI4KA	Adult sarcoma
PIK3CA	Adult sarcoma
PLCG1	Adult sarcoma
PTCH1	Adult sarcoma
PTEN	Adult sarcoma
PTK2B	Adult sarcoma
PTPRB	Adult sarcoma
PTPRT	Adult sarcoma
RB1	Adult sarcoma
RECQL4	Adult sarcoma
RET	Adult sarcoma
RIOK2	Adult sarcoma
SETD2	Adult sarcoma
STAG2	Adult sarcoma
SYK	Adult sarcoma
TMEM60	Adult sarcoma
TP53	Adult sarcoma
UNC50	Adult sarcoma
WRN	Adult sarcoma

## Sheet: Actionable Genes
Supplementaty Table 8. Actionable genes
geneID
ABL1
ABL2
AKR1B1
AKT1
AKT2
AKT3
ALK
APC
AR
ARAF
ATM
ATR
AURKA
AURKB
AURKC
BAP1
BCL2
BCR
BRAF
BRCA1
BRCA2
BTK
CBFB
CCND1
CCND2
CCND3
CCNE1
CDK4
CDK6
CDKN1B
CDKN2A
CDKN2B
CDKN2C
CHEK2
CSF1R
CSF3R
CTNNB1
DDR1
DDR2
DNMT1
DNMT3A
DOT1L
EGFR
EPHA1
EPHA2
EPHA3
EPHA4
EPHB2
ERBB2
ERBB3
ERBB4
ERCC2
ESR1
EZH2
FBXW7
FGF3
FGF4
FGFR1
FGFR2
FGFR3
FGFR4
FH
FKBP5
FLCN
FLT1
FLT3
FLT4
FUS
FYN
GNA11
GNAQ
HDAC9
HGF
HRAS
HSP90AA1
IDH1
IDH2
IGF1R
IGF2
JAK1
JAK2
JAK3
KDR
KIT
KMT2A
LCK
LYN
MAP2K1
MAP2K2
MAP2K4
MAP3K1
MAP3K11
MAP3K4
MAP4K1
MAPK1
MAPK8
MDM2
MET
MGMT
MITF
MMP2
MPL
MST1R
MTOR
MYCN
MYD88
NCOR2
NF1
NF2
NOTCH1
NOTCH2
NOTCH3
NOTCH4
NPM1
NRAS
NTRK1
NTRK2
NTRK3
PALB2
PDGFB
PDGFRA
PDGFRB
PGF
PGR
PIK3C2B
PIK3CA
PIK3CB
PIK3CD
PIK3R1
PIK3R2
PIP5K1A
PLCG2
PML
PRKCZ
PTCH1
PTEN
PTPN11
RAC1
RAD50
RAF1
RARA
RET
RICTOR
ROS1
RUNX1
SLTM
SMARCB1
SMO
SMOX
SRC
STK11
STK4
SYK
TAOK1
TAOK2
TEK
TET2
TOP2A
TSC1
TSC2
TYK2
VEGFA
VEGFB
YES1

## Sheet: Neutrophil-related Genes
Supplementaty Table 8. Neutrophil-related genes
geneID
CD274
CXCL2
CXCL5
CXCR2
HGF
IL1R1
IL6
IL7
MCL1
MET
MMP9
MPO
NOTCH1
PIK3AP1
PIK3C2A
PIK3C2B
PIK3C2G
PIK3C3
PIK3CA
PIK3CB
PIK3CD
PIK3CG
PIK3IP1
PIK3R1
PIK3R2
PIK3R3
PIK3R4
PIK3R5
PIK3R6
PROK2
SNAI1
SOX2
STAT3
VSIR
