# Supplementary material for: Impaired neutrophil-mediated cell death drives Ewing’s Sarcoma in the background of Down syndrome
Source: Front Oncol. 2024 Oct 3;14:1429833. doi: 10.3389/fonc.2024.1429833 (PMC11484044; doi:10.3389/fonc.2024.1429833)
Supplement: Supplementary file 11 [file Table9.xlsx]

## Sheet: Supplementary Table 9
Supplementary Table 9. Differentially expressed genes
Direction	geneID	logFC	pvalue	FDR
UP	AADAC	3.13874	0.0044215	0.0452426
UP	AAK1	2.86755	0.00198478	0.0232122
UP	AATK	4.21552	6.11926e-05	0.00114764
UP	ABCA1	2.69915	0.00149762	0.0182597
UP	ABCA7	2.58102	0.0101294	0.0906564
UP	ABCB6	2.63645	0.00420501	0.0433664
UP	ABCG1	3.20975	0.000398234	0.00568293
UP	ABHD14A-ACY1	5.99835	1.7332e-05	0.000376056
UP	ABHD16A	4.80286	5.94678e-07	1.96254e-05
UP	ABI3	2.63442	0.00341329	0.0362876
UP	AC000093.1	4.92146	1.571e-06	4.62491e-05
UP	AC000120.3	8.20215	3.5439e-08	1.73273e-06
UP	AC002094.3	6.13258	0.000558182	0.00770778
UP	AC002310.4	7.33709	3.75105e-06	9.847e-05
UP	AC002985.1	9.89774	1.49457e-12	3.0255e-10
UP	AC002996.1	9.99133	8.27918e-13	1.86862e-10
UP	AC003002.1	9.94634	1.10735e-12	2.36347e-10
UP	AC003002.2	4.78727	3.05112e-06	8.24942e-05
UP	AC003002.3	4.98664	6.28559e-07	2.0605e-05
UP	AC003006.1	7.56198	1.37242e-06	4.07697e-05
UP	AC003688.2	10.3047	1.12308e-13	3.73776e-11
UP	AC004076.1	4.99145	0.0002489	0.00378282
UP	AC004151.1	4.15088	8.19269e-06	0.000197388
UP	AC004223.3	8.12231	5.5268e-08	2.53561e-06
UP	AC004593.2	4.80928	2.42337e-05	0.00051222
UP	AC004687.2	6.91923	5.52647e-07	1.85184e-05
UP	AC004691.2	10.5204	2.89728e-14	1.18523e-11
UP	AC004805.1	6.10589	0.00103769	0.0132484
UP	AC004832.3	6.71058	6.58742e-05	0.00120888
UP	AC004922.1	8.89989	3.23605e-14	1.2968e-11
UP	AC004997.1	7.21094	7.81896e-06	0.000189841
UP	AC005020.2	8.44751	1.04463e-08	6.14143e-07
UP	AC005154.5	8.32335	1.88707e-08	1.0236e-06
UP	AC005258.1	10.319	1.05977e-13	3.58788e-11
UP	AC005324.4	5.29607	0.00896299	0.0814802
UP	AC005520.3	7.43993	6.25745e-11	8.35858e-09
UP	AC005670.2	8.37512	1.54315e-08	8.58395e-07
UP	AC005697.1	4.80292	0.00412479	0.0427637
UP	AC005702.1	8.12459	5.5268e-08	2.53561e-06
UP	AC005747.1	2.43592	0.006289	0.0613467
UP	AC005832.4	8.34623	3.535e-09	2.47905e-07
UP	AC005833.1	6.61531	7.81896e-06	0.000189841
UP	AC005837.2	9.27831	7.29182e-11	9.41988e-09
UP	AC005943.1	10.0032	7.70905e-13	1.79228e-10
UP	AC006030.1	6.24568	2.39596e-06	6.71142e-05
UP	AC006064.6	9.7021	5.04153e-12	8.91852e-10
UP	AC006254.1	3.72882	0.00194634	0.0228441
UP	AC006486.1	9.80664	2.58622e-12	4.93039e-10
UP	AC006538.2	3.8355	0.000359372	0.00522713
UP	AC006978.2	4.24412	9.03616e-06	0.000215856
UP	AC007040.2	5.6931	0.00103769	0.0132484
UP	AC007192.1	11.3411	5.90477e-17	9.40699e-14
UP	AC007244.1	6.60819	0.000107581	0.00183162
UP	AC007375.2	6.55716	0.000107581	0.00183162
UP	AC007731.5	6.76827	6.58742e-05	0.00120888
UP	AC008012.1	8.83421	1.51007e-11	2.45055e-09
UP	AC008403.1	8.09144	6.95713e-08	3.06301e-06
UP	AC008481.3	5.60993	0.00412479	0.0427637
UP	AC008537.1	7.86808	2.40847e-07	8.75792e-06
UP	AC008575.1	7.92308	2.14595e-09	1.65897e-07
UP	AC008581.2	6.1127	1.1225e-06	3.43323e-05
UP	AC008695.1	9.20607	1.03309e-10	1.25221e-08
UP	AC008750.8	7.9003	1.85414e-07	7.0015e-06
UP	AC008758.1	6.86052	4.13244e-05	0.000816641
UP	AC008763.2	9.52303	2.04694e-13	5.82519e-11
UP	AC008763.3	8.62024	3.535e-09	2.47905e-07
UP	AC008764.1	6.16613	8.82982e-07	2.80554e-05
UP	AC008764.4	8.3443	2.30255e-11	3.58833e-09
UP	AC008770.4	6.74833	6.58742e-05	0.00120888
UP	AC008878.1	8.71834	2.14595e-09	1.65897e-07
UP	AC008878.2	9.03999	2.79673e-10	2.90564e-08
UP	AC008878.3	8.27185	2.85916e-08	1.46586e-06
UP	AC008982.1	11.4661	6.22789e-17	9.40699e-14
UP	AC009070.1	6.95968	2.64976e-05	0.000550588
UP	AC009133.6	8.77922	1.33522e-09	1.09813e-07
UP	AC009163.5	6.85767	1.12162e-07	4.56931e-06
UP	AC009412.1	7.87359	2.40847e-07	8.75792e-06
UP	AC009690.1	6.56196	5.10407e-08	2.38061e-06
UP	AC009690.3	8.13392	5.5268e-08	2.53561e-06
UP	AC009779.4	6.70951	6.58742e-05	0.00120888
UP	AC009879.2	6.60079	0.000107581	0.00183162
UP	AC010132.3	7.55713	8.73031e-09	5.291e-07
UP	AC010197.2	8.51358	7.34058e-10	6.76712e-08
UP	AC010323.1	7.7346	3.29156e-09	2.41169e-07
UP	AC010326.1	5.62491	0.000180488	0.00283752
UP	AC010326.3	3.76338	0.000342085	0.00499418
UP	AC010422.3	10.2533	1.60276e-13	4.99553e-11
UP	AC010422.5	11.1994	3.48171e-16	3.25557e-13
UP	AC010422.6	6.93661	2.64976e-05	0.000550588
UP	AC010422.8	4.79442	3.7408e-06	9.847e-05
UP	AC010463.1	9.02752	3.19158e-10	3.29841e-08
UP	AC010522.1	7.60912	1.00366e-06	3.1332e-05
UP	AC010531.1	7.02381	1.7332e-05	0.000376056
UP	AC010542.3	6.94228	1.89666e-06	5.43692e-05
UP	AC010547.4	6.01733	0.000107581	0.00183162
UP	AC010615.4	7.55489	1.37242e-06	4.07697e-05
UP	AC010616.1	3.20435	0.00100845	0.0130019
UP	AC010619.2	7.7712	5.00524e-09	3.32037e-07
UP	AC010646.1	5.41133	0.00896299	0.0814802
UP	AC011448.1	7.03796	5.67797e-09	3.71642e-07
UP	AC011455.2	7.57889	6.95713e-08	3.06301e-06
UP	AC011462.1	8.7422	1.82723e-09	1.45261e-07
UP	AC011479.2	6.39405	3.05087e-08	1.54798e-06
UP	AC011499.1	6.54057	0.000180488	0.00283752
UP	AC011511.1	5.87701	0.000558182	0.00770778
UP	AC011511.4	9.21756	1.03309e-10	1.25221e-08
UP	AC011530.1	8.63999	2.98452e-09	2.21147e-07
UP	AC012184.2	8.2053	3.5439e-08	1.73273e-06
UP	AC012213.5	8.883	7.34058e-10	6.76712e-08
UP	AC012254.2	9.32194	5.2098e-11	7.10414e-09
UP	AC012309.1	6.93264	1.37242e-06	4.07697e-05
UP	AC012488.2	8.78613	1.33522e-09	1.09813e-07
UP	AC012531.3	7.11605	1.15446e-05	0.000266069
UP	AC012651.1	3.99179	0.000273418	0.00410148
UP	AC013394.1	2.92221	0.000612325	0.00832085
UP	AC013489.1	5.76147	2.64976e-05	0.000550588
UP	AC013717.1	7.53613	1.37242e-06	4.07697e-05
UP	AC015688.4	10.6778	1.01131e-14	4.84345e-12
UP	AC015802.6	5.00999	0.0016278	0.0195615
UP	AC015813.2	11.1347	5.32261e-16	4.18059e-13
UP	AC017083.3	8.54984	1.82723e-09	1.45261e-07
UP	AC018362.3	6.09106	0.00103769	0.0132484
UP	AC018523.2	10.9887	1.37113e-15	9.28395e-13
UP	AC018630.2	7.61547	1.00366e-06	3.1332e-05
UP	AC018755.2	6.33824	0.000312061	0.00460725
UP	AC019257.8	7.37321	2.65109e-06	7.26037e-05
UP	AC020915.5	7.11318	2.19688e-08	1.16905e-06
UP	AC021087.5	6.95643	3.76144e-09	2.60988e-07
UP	AC021660.3	9.25518	8.17832e-11	1.03606e-08
UP	AC022384.1	8.94035	5.51621e-10	5.28372e-08
UP	AC022400.7	7.60999	7.54776e-09	4.66062e-07
UP	AC022414.1	7.06708	1.15446e-05	0.000266069
UP	AC022506.1	9.48058	2.02816e-11	3.21169e-09
UP	AC022826.2	9.63285	7.84371e-12	1.3164e-09
UP	AC022966.1	4.29942	8.03853e-07	2.57916e-05
UP	AC023055.1	5.55784	5.84979e-07	1.93378e-05
UP	AC024592.3	10.062	5.43777e-13	1.3516e-10
UP	AC025165.3	7.12069	1.15446e-05	0.000266069
UP	AC025165.6	6.26946	4.11524e-06	0.000107456
UP	AC025263.2	6.47367	0.000180488	0.00283752
UP	AC026464.1	7.91794	1.85414e-07	7.0015e-06
UP	AC026464.3	9.21411	1.03309e-10	1.25221e-08
UP	AC026464.4	9.0785	2.45513e-10	2.59187e-08
UP	AC026464.6	8.50353	7.18016e-09	4.45856e-07
UP	AC026786.1	8.21408	3.5439e-08	1.73273e-06
UP	AC026954.2	8.23207	3.5439e-08	1.73273e-06
UP	AC027644.4	8.4889	2.12806e-11	3.34292e-09
UP	AC027796.3	6.44702	4.13244e-05	0.000816641
UP	AC034102.2	5.80588	9.24323e-09	5.5e-07
UP	AC036214.3	6.99028	1.7332e-05	0.000376056
UP	AC037459.1	7.78508	4.41428e-08	2.08865e-06
UP	AC040160.1	6.13286	3.75105e-06	9.847e-05
UP	AC040162.1	3.56666	0.00023494	0.0035929
UP	AC046185.1	9.29247	6.51021e-11	8.5223e-09
UP	AC048338.1	8.66874	2.52716e-09	1.93719e-07
UP	AC055811.2	6.46114	6.98649e-07	2.2713e-05
UP	AC058822.1	8.20848	3.5439e-08	1.73273e-06
UP	AC067968.1	6.49994	0.000180488	0.00283752
UP	AC068234.1	9.12449	1.67803e-10	1.88285e-08
UP	AC068533.4	8.19995	3.5439e-08	1.73273e-06
UP	AC068547.1	7.7373	4.15624e-07	1.43937e-05
UP	AC068580.4	9.30185	1.61591e-14	7.21139e-12
UP	AC068631.3	8.70565	2.14595e-09	1.65897e-07
UP	AC068946.1	5.20838	0.000385021	0.00552652
UP	AC068946.2	7.63725	1.04463e-08	6.14143e-07
UP	AC069288.1	7.14944	2.65109e-06	7.26037e-05
UP	AC069368.1	8.4273	5.2098e-11	7.10414e-09
UP	AC069503.2	6.67854	1.06126e-07	4.39639e-06
UP	AC073283.3	8.65272	8.49544e-10	7.58257e-08
UP	AC073508.2	7.37568	4.15624e-07	1.43937e-05
UP	AC073610.2	9.24903	1.88332e-12	3.73543e-10
UP	AC073612.1	8.80931	1.14569e-09	9.76739e-08
UP	AC073896.1	9.42254	2.74955e-11	4.15309e-09
UP	AC078927.1	10.5287	2.75481e-14	1.15092e-11
UP	AC079447.1	4.56625	3.9571e-05	0.00079126
UP	AC079594.2	6.91325	1.85414e-07	7.0015e-06
UP	AC083800.1	7.15354	7.81896e-06	0.000189841
UP	AC084337.2	8.05678	8.80736e-08	3.73668e-06
UP	AC087289.3	3.15249	0.00139283	0.0172227
UP	AC087721.2	8.72257	1.82723e-09	1.45261e-07
UP	AC090004.1	3.1335	0.000713434	0.00960177
UP	AC090227.2	9.14699	1.48296e-10	1.69299e-08
UP	AC090517.4	6.06926	1.43578e-06	4.24593e-05
UP	AC090527.3	4.28657	7.16997e-06	0.000177989
UP	AC091167.2	7.97291	1.43735e-07	5.57781e-06
UP	AC091167.6	5.52987	2.67973e-07	9.69047e-06
UP	AC091230.1	8.48129	8.64478e-09	5.2717e-07
UP	AC091551.1	9.72497	4.24797e-12	7.65258e-10
UP	AC091959.3	8.2673	4.19975e-09	2.84367e-07
UP	AC092073.1	10.3934	6.38292e-14	2.27882e-11
UP	AC092111.3	5.4065	0.000107581	0.00183162
UP	AC092143.1	7.28684	5.37745e-06	0.000136423
UP	AC092329.3	5.94058	0.00103769	0.0132484
UP	AC092442.1	5.31366	0.00896299	0.0814802
UP	AC092587.1	8.30762	2.159e-10	2.34222e-08
UP	AC092647.5	6.61966	6.58742e-05	0.00120888
UP	AC093012.1	8.08492	4.41428e-08	2.08865e-06
UP	AC093155.3	6.26304	1.91079e-07	7.16037e-06
UP	AC093227.2	3.99492	0.000725879	0.009716
UP	AC093423.3	8.24652	2.85916e-08	1.46586e-06
UP	AC093512.2	6.96127	8.09999e-13	1.84943e-10
UP	AC093525.1	10.5553	2.2575e-14	9.63658e-12
UP	AC093525.2	11.2145	3.16508e-16	3.10747e-13
UP	AC093668.1	7.51624	1.37242e-06	4.07697e-05
UP	AC093884.1	8.5436	5.98472e-09	3.81545e-07
UP	AC093899.2	7.20506	7.81896e-06	0.000189841
UP	AC096887.1	3.38919	0.000905351	0.0118516
UP	AC097634.4	9.17474	1.31263e-10	1.51616e-08
UP	AC097637.1	6.88619	2.64976e-05	0.000550588
UP	AC098484.3	6.81799	1.7332e-05	0.000376056
UP	AC098582.1	8.32126	1.88707e-08	1.0236e-06
UP	AC098588.2	4.9834	0.000982459	0.0127002
UP	AC099489.1	4.51148	0.00487374	0.0486284
UP	AC099811.2	10.5593	2.2575e-14	9.63658e-12
UP	AC099850.3	7.99749	1.12162e-07	4.56931e-06
UP	AC104109.3	11.1844	3.83368e-16	3.38045e-13
UP	AC104389.5	6.14733	0.000558182	0.00770778
UP	AC104452.1	6.84051	3.15161e-07	1.12111e-05
UP	AC104472.3	6.58255	4.15624e-07	1.43937e-05
UP	AC104532.1	6.13313	0.000558182	0.00770778
UP	AC104581.2	10.2383	1.70285e-13	5.22456e-11
UP	AC105052.1	6.15907	0.000558182	0.00770778
UP	AC105052.3	8.61744	3.535e-09	2.47905e-07
UP	AC107959.5	8.5289	5.98472e-09	3.81545e-07
UP	AC108488.2	5.29501	0.000608066	0.00826869
UP	AC110275.1	10.2277	1.80988e-13	5.46751e-11
UP	AC112128.1	3.67902	0.00311787	0.0335282
UP	AC112504.2	7.11903	1.15446e-05	0.000266069
UP	AC113348.2	5.05553	0.00896299	0.0814802
UP	AC113554.1	4.30935	0.00896299	0.0814802
UP	AC114490.2	8.10599	6.95713e-08	3.06301e-06
UP	AC114490.3	3.23005	0.0108974	0.0965618
UP	AC116366.3	8.17573	4.41428e-08	2.08865e-06
UP	AC117378.1	11.0098	1.18465e-15	8.94681e-13
UP	AC118553.2	5.56697	3.03218e-08	1.54649e-06
UP	AC119396.1	3.28641	0.00635518	0.0616553
UP	AC119674.2	5.52548	5.17662e-05	0.000992657
UP	AC119676.1	9.6912	5.49864e-12	9.55499e-10
UP	AC120057.2	12.6934	1.90145e-20	9.33421e-17
UP	AC120114.4	9.26885	7.29182e-11	9.41988e-09
UP	AC124312.1	9.201	1.16364e-10	1.36821e-08
UP	AC126283.2	8.4552	8.64478e-09	5.2717e-07
UP	AC129492.3	10.5553	1.32165e-15	9.26851e-13
UP	AC131160.1	7.30535	1.89666e-06	5.43692e-05
UP	AC132217.2	7.64894	7.41302e-07	2.38626e-05
UP	AC134669.1	9.192	1.16364e-10	1.36821e-08
UP	AC135050.2	8.95262	4.79681e-10	4.68607e-08
UP	AC135178.3	9.25386	1.50913e-13	4.77956e-11
UP	AC137834.1	9.58292	2.80428e-12	5.2947e-10
UP	AC138696.1	7.51507	1.37242e-06	4.07697e-05
UP	AC138811.2	12.8897	5.22182e-21	4.08512e-17
UP	AC138894.1	7.68374	3.15161e-07	1.12111e-05
UP	AC139491.7	6.3459	0.000180488	0.00283752
UP	AC140504.1	6.69457	6.58742e-05	0.00120888
UP	AC144573.1	3.07421	0.0108974	0.0965618
UP	AC231657.3	8.79969	1.14569e-09	9.76739e-08
UP	AC243547.3	9.08854	2.159e-10	2.34222e-08
UP	AC244197.3	7.16009	6.03417e-10	5.724e-08
UP	AC244517.10	5.77347	0.00201642	0.0232772
UP	AC245033.1	11.2828	2.05299e-16	2.37133e-13
UP	AC253536.7	8.49151	7.18016e-09	4.45856e-07
UP	AC253572.1	5.69014	2.57501e-05	0.000540779
UP	ACAD11	3.30904	0.000763017	0.0101646
UP	ACKR3	3.65787	0.000104719	0.00181169
UP	ACSL1	5.29791	3.47903e-09	2.47905e-07
UP	ACSL4	2.48459	0.00382411	0.0402845
UP	ACSL5	3.08554	0.00125942	0.0157817
UP	ACY1	2.97398	0.00535497	0.0528687
UP	AD000671.1	7.95803	1.43735e-07	5.57781e-06
UP	AD000671.2	7.72007	5.52647e-07	1.85184e-05
UP	ADA2	5.39611	1.59405e-08	8.79237e-07
UP	ADAM19	3.73624	0.000250051	0.00379443
UP	ADAM28	3.65042	0.00311787	0.0335282
UP	ADAM8	4.42262	2.7829e-06	7.57906e-05
UP	ADAM9	2.19484	0.0106168	0.0945881
UP	ADAMTS1	2.91589	0.00227289	0.0258964
UP	ADAMTS15	4.69262	6.63246e-05	0.00121239
UP	ADAMTS4	2.44767	0.00500784	0.0497893
UP	ADAMTS9	3.88668	9.36925e-05	0.00164459
UP	ADAMTSL4	3.94539	4.49848e-05	0.000878926
UP	ADAP1	3.86254	0.000725879	0.009716
UP	ADAP2	3.96264	1.31934e-05	0.000300539
UP	ADAT3	2.81822	0.00704376	0.0673703
UP	ADGRB3	3.47794	0.000793111	0.0105298
UP	ADGRD1	2.98573	0.00231416	0.0262209
UP	ADGRE2	5.11135	5.47841e-07	1.85184e-05
UP	ADGRE3	5.739	0.000109929	0.00185923
UP	ADGRE5	2.18631	0.0103631	0.0926642
UP	ADGRG3	7.84358	2.79673e-10	2.90564e-08
UP	ADORA2A	3.63573	0.00304162	0.0331255
UP	ADORA2B	2.87852	0.00720723	0.0685665
UP	ADORA3	3.0135	0.00420448	0.0433664
UP	AF196969.1	5.96426	8.96262e-08	3.76852e-06
UP	AF241726.2	6.67175	6.58742e-05	0.00120888
UP	AGAP6	5.39578	5.17662e-05	0.000992657
UP	AGO2	2.2235	0.00956691	0.0862119
UP	AIF1	3.51634	4.11818e-05	0.000816641
UP	AKNA	3.14828	0.00037855	0.00548172
UP	AL020996.2	10.3338	9.44645e-14	3.25422e-11
UP	AL021546.1	9.42877	2.74955e-11	4.15309e-09
UP	AL021997.3	3.6893	0.00116503	0.0147211
UP	AL022238.4	7.48558	8.73031e-09	5.291e-07
UP	AL022312.1	8.97554	4.17958e-10	4.18726e-08
UP	AL022318.4	7.38796	2.65109e-06	7.26037e-05
UP	AL024498.2	7.64143	7.41302e-07	2.38626e-05
UP	AL031315.1	6.35228	1.15446e-05	0.000266069
UP	AL031708.1	5.68461	1.05728e-06	3.2592e-05
UP	AL031777.2	9.12797	3.76476e-11	5.46028e-09
UP	AL031847.2	8.63208	3.04282e-12	5.6364e-10
UP	AL034430.1	7.60823	1.00366e-06	3.1332e-05
UP	AL034430.2	7.71427	5.52647e-07	1.85184e-05
UP	AL035078.4	8.66291	2.98452e-09	2.21147e-07
UP	AL049629.2	8.30625	2.49452e-13	6.89893e-11
UP	AL049634.2	6.26277	2.64976e-05	0.000550588
UP	AL049779.1	7.93268	1.73127e-10	1.93154e-08
UP	AL049844.1	6.83111	3.75105e-06	9.847e-05
UP	AL049844.3	6.31621	0.000312061	0.00460725
UP	AL096711.2	5.55373	0.00412479	0.0427637
UP	AL109811.3	10.0665	5.07871e-13	1.27853e-10
UP	AL109827.1	10.2184	1.92439e-13	5.63989e-11
UP	AL110118.2	4.58413	6.10886e-06	0.00015359
UP	AL117348.2	7.20477	7.81896e-06	0.000189841
UP	AL121594.1	8.24419	2.02816e-11	3.21169e-09
UP	AL121753.1	5.20693	9.14452e-08	3.83679e-06
UP	AL121758.1	8.38019	1.54315e-08	8.58395e-07
UP	AL121845.2	8.80372	1.14569e-09	9.76739e-08
UP	AL121845.3	7.66616	4.15624e-07	1.43937e-05
UP	AL121900.1	8.01625	1.12162e-07	4.56931e-06
UP	AL132671.2	7.05585	5.37745e-06	0.000136423
UP	AL132780.3	8.74926	1.55998e-09	1.26577e-07
UP	AL133352.1	9.24798	8.17832e-11	1.03606e-08
UP	AL133353.2	7.68569	1.85414e-07	7.0015e-06
UP	AL133410.3	6.36268	0.000312061	0.00460725
UP	AL133500.1	6.73282	6.58742e-05	0.00120888
UP	AL135905.2	8.81492	1.60004e-14	7.21139e-12
UP	AL136295.1	8.85735	8.49544e-10	7.58257e-08
UP	AL136295.3	8.21359	3.5439e-08	1.73273e-06
UP	AL136295.4	7.8306	8.80736e-08	3.73668e-06
UP	AL136295.5	7.8692	2.98452e-09	2.21147e-07
UP	AL136531.2	5.64713	1.18891e-08	6.90694e-07
UP	AL138752.2	7.84559	2.98452e-09	2.21147e-07
UP	AL139011.2	8.7426	1.82723e-09	1.45261e-07
UP	AL139260.3	7.27379	5.37745e-06	0.000136423
UP	AL139300.1	10.2085	2.04694e-13	5.82519e-11
UP	AL139353.1	3.92311	5.61849e-05	0.00106081
UP	AL157392.5	7.99041	1.12162e-07	4.56931e-06
UP	AL159163.1	10.9934	1.32165e-15	9.26851e-13
UP	AL160269.1	5.20829	0.00103769	0.0132484
UP	AL160272.2	6.398	0.000312061	0.00460725
UP	AL162231.3	9.42232	2.74955e-11	4.15309e-09
UP	AL162417.1	9.13082	1.67803e-10	1.88285e-08
UP	AL355102.2	7.3748	2.65109e-06	7.26037e-05
UP	AL355312.6	5.95049	0.000558182	0.00770778
UP	AL355315.1	8.4861	7.18016e-09	4.45856e-07
UP	AL355916.3	8.29237	2.31759e-08	1.22334e-06
UP	AL355987.3	7.26557	5.37745e-06	0.000136423
UP	AL357075.4	5.9479	1.84941e-05	0.000399506
UP	AL358075.4	5.76557	0.00201642	0.0232772
UP	AL358113.1	8.29619	9.18531e-11	1.15617e-08
UP	AL358472.6	7.05107	3.56817e-10	3.6492e-08
UP	AL358472.7	9.83436	2.20408e-12	4.32793e-10
UP	AL359736.1	7.94437	5.98472e-09	3.81545e-07
UP	AL359922.1	8.19707	3.5439e-08	1.73273e-06
UP	AL360181.3	4.50283	2.52842e-05	0.000532705
UP	AL365205.1	3.55577	0.000107643	0.00183162
UP	AL365273.2	7.03891	1.7332e-05	0.000376056
UP	AL445238.1	5.49029	0.00412479	0.0427637
UP	AL445524.2	8.96543	5.2098e-11	7.10414e-09
UP	AL445685.3	8.99868	3.64887e-10	3.69326e-08
UP	AL512428.1	7.73951	4.15624e-07	1.43937e-05
UP	AL512506.3	6.42238	0.000107581	0.00183162
UP	AL512785.2	6.19784	0.000558182	0.00770778
UP	AL513165.2	7.90565	1.85414e-07	7.0015e-06
UP	AL589666.1	10.1032	4.14948e-13	1.05817e-10
UP	AL590764.2	8.41353	1.26714e-08	7.23302e-07
UP	AL592490.1	5.99555	0.00103769	0.0132484
UP	AL603832.3	9.69163	5.49864e-12	9.55499e-10
UP	AL645922.1	11.3099	1.71528e-16	2.10508e-13
UP	AL645941.2	10.6215	1.65128e-15	1.04595e-12
UP	AL669918.1	8.57279	5.00524e-09	3.32037e-07
UP	AL672142.1	9.39521	3.38648e-11	4.99976e-09
UP	AL713999.1	9.61868	8.59002e-12	1.42944e-09
UP	AL807752.6	8.7284	1.82723e-09	1.45261e-07
UP	AL807752.7	6.62029	0.000107581	0.00183162
UP	AL928654.3	6.30553	6.81266e-09	4.30516e-07
UP	ALAS2	6.26805	5.68313e-08	2.59521e-06
UP	ALDH1A2	6.0282	8.96262e-08	3.76852e-06
UP	ALDH1A3	5.16342	1.66046e-07	6.41828e-06
UP	ALDH3B1	3.11189	0.00122337	0.0153791
UP	ALDOA	7.04655	2.32605e-13	6.5249e-11
UP	ALOX12	3.52478	0.00886757	0.0814802
UP	ALOX5	3.35232	0.00015875	0.00255718
UP	ALOX5AP	2.56265	0.00677309	0.0650668
UP	AMH	4.75313	1.67213e-05	0.000369752
UP	AMPD2	2.57386	0.0029173	0.0320919
UP	AMPD3	2.71715	0.00181064	0.0214696
UP	AMT	5.1602	1.69478e-05	0.000373498
UP	ANKH	4.65624	1.20641e-06	3.66137e-05
UP	ANKHD1	5.1329	1.37367e-07	5.41636e-06
UP	ANKHD1-EIF4EBP3	6.22619	2.9556e-09	2.21147e-07
UP	ANKRD44	2.36558	0.00828027	0.0774245
UP	ANPEP	5.42743	8.03643e-09	4.93135e-07
UP	ANTXR2	2.67933	0.00466906	0.0474543
UP	ANXA8	5.03185	0.00201642	0.0232772
UP	ANXA8L1	3.85337	0.00886757	0.0814802
UP	AOAH	3.8912	3.86932e-05	0.000782472
UP	AP000295.1	10.1321	3.40438e-13	8.91312e-11
UP	AP000311.1	7.42086	1.43769e-11	2.35253e-09
UP	AP000350.4	11.1798	3.95959e-16	3.38045e-13
UP	AP000471.1	5.45835	1.59381e-06	4.6641e-05
UP	AP000646.1	4.51396	6.63246e-05	0.00121239
UP	AP000721.1	9.97443	8.89623e-13	1.98507e-10
UP	AP000781.2	6.07043	8.96262e-08	3.76852e-06
UP	AP001267.5	8.42189	1.03309e-10	1.25221e-08
UP	AP001273.2	8.5698	5.00524e-09	3.32037e-07
UP	AP001453.5	7.37249	2.65109e-06	7.26037e-05
UP	AP001458.2	8.28375	2.31759e-08	1.22334e-06
UP	AP001781.2	7.94701	1.43735e-07	5.57781e-06
UP	AP001931.1	5.29487	6.28159e-09	3.99176e-07
UP	AP002373.1	7.71016	3.535e-09	2.47905e-07
UP	AP002748.5	7.34718	3.15161e-07	1.12111e-05
UP	AP002884.2	8.34829	3.64887e-10	3.69326e-08
UP	AP002990.1	9.61755	2.37512e-15	1.41327e-12
UP	AP003071.5	3.01716	0.00231416	0.0262209
UP	AP003419.1	9.3977	3.38648e-11	4.99976e-09
UP	AP006333.1	5.15692	1.84941e-05	0.000399506
UP	AP1S3	4.75952	1.67213e-05	0.000369752
UP	APBB1IP	5.36782	7.02766e-08	3.08025e-06
UP	APBB3	3.0458	0.000338352	0.00495442
UP	APH1B	3.02247	0.00369772	0.0390158
UP	APOBEC3A	6.82033	1.06126e-07	4.39639e-06
UP	APOBEC3C	2.18914	0.0111082	0.0982083
UP	APOBEC3D	4.22818	0.00027136	0.00408166
UP	APOBR	2.93835	0.00720723	0.0685665
UP	APOC2	8.02847	4.41428e-08	2.08865e-06
UP	APOC4-APOC2	8.74602	2.79673e-10	2.90564e-08
UP	AQP1	3.30823	0.000117337	0.00196087
UP	AQP9	6.29818	4.96222e-10	4.82367e-08
UP	ARAP2	4.19686	1.05396e-05	0.000247851
UP	ARC	4.39676	4.63387e-07	1.59075e-05
UP	AREG	7.92094	4.93446e-14	1.86333e-11
UP	ARHGAP11B	6.05518	1.34301e-05	0.000304519
UP	ARHGAP15	2.67214	0.00740662	0.0702591
UP	ARHGAP19-SLIT1	6.10074	5.37745e-06	0.000136423
UP	ARHGAP23	2.52085	0.00677309	0.0650668
UP	ARHGAP26	2.76212	0.00200613	0.0232772
UP	ARHGAP27	3.06494	0.00188753	0.0223005
UP	ARHGAP30	4.53776	2.5482e-06	7.05733e-05
UP	ARHGAP9	4.02229	6.44869e-05	0.00120367
UP	ARHGDIB	2.35421	0.00514929	0.0510664
UP	ARHGEF10	3.94643	0.00277327	0.0306794
UP	ARHGEF3	3.05566	0.00232028	0.0262227
UP	ARID3A	2.4292	0.0108114	0.0961038
UP	ARID5A	3.96173	7.46564e-06	0.000183934
UP	ARL11	4.23712	0.00277327	0.0306794
UP	ARL2-SNX15	7.50036	1.89666e-06	5.43692e-05
UP	ARL4A	3.29137	0.00230467	0.0261738
UP	ARL4C	4.71142	2.51183e-07	9.11686e-06
UP	ARL6IP4	6.22331	8.7912e-08	3.73668e-06
UP	ARPC1A	2.37789	0.00581991	0.0571113
UP	ARPC1B	7.66553	2.44322e-12	4.75001e-10
UP	ARPC4-TTLL3	9.87066	9.56443e-13	2.08675e-10
UP	ARPIN-AP3S2	8.60062	4.19975e-09	2.84367e-07
UP	ARRB2	3.79073	1.30365e-05	0.000297656
UP	ARRDC4	2.36438	0.00673558	0.06479
UP	ARSB	3.22611	0.00230467	0.0261738
UP	ARSG	2.79486	0.00978454	0.0880519
UP	ARSI	4.78179	2.22381e-05	0.000472074
UP	ARX	2.33078	0.0094765	0.0854364
UP	AS3MT	5.74748	0.000180488	0.00283752
UP	ASAP2	2.78087	0.00367332	0.038821
UP	ASDURF	7.82309	5.5268e-08	2.53561e-06
UP	ASNS	4.47502	4.68157e-06	0.000120482
UP	ASTL	5.13451	7.48813e-05	0.0013428
UP	ATF3	4.62531	1.03738e-07	4.33406e-06
UP	ATF5	2.7559	0.00145892	0.0179495
UP	ATF7-NPFF	6.49566	3.19564e-08	1.61726e-06
UP	ATN1	2.96814	0.00056488	0.00779479
UP	ATP13A3	2.79857	0.000969545	0.0126163
UP	ATP1A3	2.67298	0.00649348	0.0628727
UP	ATP1B1	2.81992	0.0013384	0.0166651
UP	ATP1B3	3.8511	6.5559e-06	0.000163158
UP	ATP2A3	3.24334	0.000466457	0.00658
UP	ATP2B1	2.91133	0.000645764	0.00875101
UP	ATP5MF-PTCD1	6.07592	8.82982e-07	2.80554e-05
UP	ATP6V0A1	2.78071	0.00137823	0.0170637
UP	ATP6V0C	9.84518	1.27616e-16	1.67058e-13
UP	ATP6V1G2-DDX39B	11.3753	1.11006e-16	1.55694e-13
UP	ATP8B4	4.71203	6.38571e-06	0.000159326
UP	ATXN7	2.92108	0.000824166	0.0108949
UP	AUTS2	2.39113	0.0108114	0.0961038
UP	AVPI1	3.10936	0.000462091	0.00652778
UP	B3GNT7	2.84955	0.00601189	0.0587603
UP	B4GALT1	4.70342	8.87129e-08	3.75424e-06
UP	BACH1	2.76052	0.00119607	0.0150649
UP	BACH2	3.2422	0.00311472	0.0335282
UP	BASP1	2.63639	0.00190687	0.0225156
UP	BBS1	3.17611	0.0023246	0.0262332
UP	BCAT1	4.22942	9.03616e-06	0.000215856
UP	BCKDHA	5.43445	1.14718e-06	3.49783e-05
UP	BCL11A	4.56977	0.000982459	0.0127002
UP	BCL2A1	5.50765	1.24652e-08	7.19903e-07
UP	BCL2L11	5.15835	1.42995e-07	5.57781e-06
UP	BCL2L2-PABPN1	6.41839	1.33659e-09	1.09813e-07
UP	BCL3	4.51448	6.85912e-07	2.23359e-05
UP	BCL6	2.79812	0.0012871	0.0160773
UP	BCL9L	2.32717	0.0105739	0.0943343
UP	BDKRB1	6.60171	4.13244e-05	0.000816641
UP	BEND2	5.30015	0.00896299	0.0814802
UP	BEST1	2.69608	0.00685914	0.0657006
UP	BGLAP	4.91135	5.27689e-05	0.00100553
UP	BHLHB9	4.44339	0.000982459	0.0127002
UP	BHLHE40	4.69447	1.83444e-07	7.0015e-06
UP	BHLHE41	2.74003	0.00773295	0.0731075
UP	BICC1	4.30207	8.6788e-05	0.00153529
UP	BICRA	3.11243	0.0023246	0.0262332
UP	BIN2	3.81707	0.000127687	0.00210871
UP	BIRC3	3.28862	0.000224215	0.0034396
UP	BIVM-ERCC5	7.88922	2.40847e-07	8.75792e-06
UP	BLID	3.83692	0.00487374	0.0486284
UP	BLOC1S5-TXNDC5	9.68009	6.00194e-12	1.03381e-09
UP	BMP2	3.8938	5.30522e-05	0.00100553
UP	BNC1	3.03004	0.00401177	0.0419463
UP	BORCS5	2.30567	0.0094765	0.0854364
UP	BORCS7-ASMT	7.24121	5.37745e-06	0.000136423
UP	BORCS8-MEF2B	6.39225	4.13244e-05	0.000816641
UP	BRINP2	2.7188	0.00685914	0.0657006
UP	BSCL2	3.24726	0.000675651	0.00911827
UP	BST1	3.14235	0.00109069	0.0138531
UP	BTBD11	5.31734	0.000385021	0.00552652
UP	BTBD19	4.19802	3.09576e-05	0.000633872
UP	BTG1	3.90968	5.48432e-06	0.000138597
UP	BTG2	4.18219	1.02789e-06	3.18355e-05
UP	BTK	3.84147	0.000171416	0.00273652
UP	BUB1B-PAK6	6.23193	4.13244e-05	0.000816641
UP	C11orf21	3.91434	0.00485449	0.0486284
UP	C11orf87	7.25027	1.43735e-07	5.57781e-06
UP	C11orf96	3.37029	0.000128417	0.00211899
UP	C11orf98	6.49931	5.55885e-07	1.85635e-05
UP	C15orf39	2.77144	0.00200573	0.0232772
UP	C15orf48	6.1082	1.96714e-08	1.06118e-06
UP	C16orf54	4.90573	5.27689e-05	0.00100553
UP	C17orf107	3.28878	0.000323257	0.00476179
UP	C17orf49	5.21393	5.36464e-08	2.49621e-06
UP	C18orf32	2.41804	0.0101134	0.0906378
UP	C19orf33	5.71278	0.00412479	0.0427637
UP	C19orf38	3.40413	0.00311787	0.0335282
UP	C1orf162	4.03119	6.20856e-06	0.000155897
UP	C1QA	4.08093	1.71471e-06	4.98077e-05
UP	C1QB	3.75679	9.39655e-06	0.000223649
UP	C1QC	4.93763	1.40276e-08	7.9151e-07
UP	C1QTNF3-AMACR	3.70429	0.00212178	0.0243502
UP	C1R	2.71547	0.00167595	0.0200567
UP	C1S	2.65661	0.00245725	0.0275717
UP	C2	5.99306	5.23937e-10	5.068e-08
UP	C21orf59-TCP10L	6.24034	0.000558182	0.00770778
UP	C2CD4A	5.21757	0.00412479	0.0427637
UP	C2CD4B	6.43878	3.75105e-06	9.847e-05
UP	C2orf88	4.42694	0.00039031	0.00557391
UP	C3	3.48399	4.05483e-05	0.000807864
UP	C3AR1	5.61101	5.52048e-09	3.64983e-07
UP	C4A	3.3839	0.00311787	0.0335282
UP	C4B	4.23523	0.00194634	0.0228441
UP	C5AR1	7.9157	1.44307e-15	9.44539e-13
UP	C5AR2	7.20611	4.2863e-08	2.05639e-06
UP	C7orf25	3.30382	0.00705767	0.0673721
UP	C9orf72	2.56801	0.00327366	0.0350145
UP	CA12	5.36005	5.17662e-05	0.000992657
UP	CALB2	7.36433	2.31759e-08	1.22334e-06
UP	CALHM6	6.51443	1.7332e-05	0.000376056
UP	CALML4	3.55595	0.00485449	0.0486284
UP	CAMK2A	5.32855	0.000558182	0.00770778
UP	CAMK4	3.48238	0.00485449	0.0486284
UP	CAMP	4.01551	0.00487374	0.0486284
UP	CAPN3	3.89412	0.00146471	0.0179533
UP	CASP9	3.0785	0.00129224	0.016121
UP	CASS4	3.84577	0.000167721	0.00268408
UP	CASTOR2	2.83577	0.00336199	0.0358004
UP	CAVIN2	2.86568	0.00154834	0.0188255
UP	CBARP	6.11985	6.33813e-10	5.9809e-08
UP	CBFA2T3	4.98556	7.48813e-05	0.0013428
UP	CCDC169-SOHLH2	5.93075	0.00201642	0.0232772
UP	CCDC170	3.91152	0.00886757	0.0814802
UP	CCDC69	3.33916	0.000648098	0.00877053
UP	CCDC71L	2.47679	0.00396196	0.0415139
UP	CCDC80	4.40603	1.15294e-06	3.50993e-05
UP	CCDC88B	3.10425	0.00297644	0.032651
UP	CCL2	4.9067	3.63452e-08	1.76652e-06
UP	CCL20	6.94517	1.36966e-08	7.75064e-07
UP	CCL3	5.3952	1.15337e-08	6.72036e-07
UP	CCL4	6.17022	1.20116e-10	1.40393e-08
UP	CCL4L2	6.26848	7.30878e-08	3.19633e-06
UP	CCL5	4.51663	1.63219e-06	4.76221e-05
UP	CCL7	4.32003	3.69156e-05	0.000748838
UP	CCN1	4.17722	1.06179e-06	3.26792e-05
UP	CCN2	2.21204	0.00901448	0.0819103
UP	CCN4	2.98215	0.00445637	0.0455282
UP	CCNYL1	3.03229	0.00102184	0.0131487
UP	CCPG1	3.17307	0.0015797	0.0191593
UP	CCR1	5.52782	6.91156e-09	4.34985e-07
UP	CCR3	4.6593	0.00896299	0.0814802
UP	CCR4	5.10909	0.000109929	0.00185923
UP	CCR5	5.43027	9.651e-07	3.03697e-05
UP	CCR7	4.88311	3.15004e-06	8.45003e-05
UP	CCRL2	4.35532	3.89417e-05	0.000784267
UP	CD14	5.43742	9.19973e-10	8.17403e-08
UP	CD163	4.6326	1.11972e-07	4.56931e-06
UP	CD180	4.35378	0.000203948	0.0031608
UP	CD200	3.80178	8.49165e-05	0.00150489
UP	CD200R1	3.61123	0.00304162	0.0331255
UP	CD209	3.56057	0.000176182	0.0027967
UP	CD226	4.18855	0.00126981	0.0158815
UP	CD244	4.4635	0.00886757	0.0814802
UP	CD274	4.54696	5.27689e-05	0.00100553
UP	CD28	4.79961	1.34914e-06	4.05073e-05
UP	CD300A	4.19754	8.19269e-06	0.000197388
UP	CD300C	5.63642	3.86575e-08	1.86965e-06
UP	CD300E	6.65539	3.78182e-11	5.46028e-09
UP	CD300LB	5.00611	2.22381e-05	0.000472074
UP	CD302	4.1365	7.39479e-06	0.000182647
UP	CD33	4.22487	0.000114437	0.00191567
UP	CD37	4.99815	2.84255e-07	1.02603e-05
UP	CD38	4.67197	1.51956e-05	0.00034023
UP	CD3D	3.00308	0.00635518	0.0616553
UP	CD3E	4.54082	1.36858e-05	0.000309603
UP	CD3G	4.58485	0.000569377	0.00782934
UP	CD4	4.72408	1.21735e-07	4.90839e-06
UP	CD44	4.22996	1.04448e-06	3.22981e-05
UP	CD48	3.91468	0.000376937	0.00546239
UP	CD5	4.84637	0.00019115	0.0029884
UP	CD53	5.02765	1.59296e-08	8.79237e-07
UP	CD58	3.31516	0.000224215	0.0034396
UP	CD6	5.24846	3.05425e-06	8.24942e-05
UP	CD68	12.1117	5.07644e-20	1.99362e-16
UP	CD69	7.37521	9.82246e-13	2.11949e-10
UP	CD7	3.87698	0.000439039	0.00622003
UP	CD74	3.05642	0.000276064	0.00412855
UP	CD80	3.12488	0.0044215	0.0452426
UP	CD83	2.75436	0.00123813	0.0155447
UP	CD84	5.13957	1.09225e-07	4.51525e-06
UP	CD86	5.4853	1.95125e-08	1.0555e-06
UP	CD8A	4.58803	7.16663e-05	0.001297
UP	CD93	3.11181	0.000310901	0.00460725
UP	CD96	4.00131	0.00084333	0.0110915
UP	CDC20B	5.67433	0.00103769	0.0132484
UP	CDC42EP2	7.60152	3.5439e-08	1.73273e-06
UP	CDCP1	4.04406	7.01103e-05	0.00127707
UP	CDK11A	3.23051	0.00635518	0.0616553
UP	CDK3	5.01719	3.92211e-05	0.000785863
UP	CDK5RAP3	2.61862	0.00300195	0.0329125
UP	CDKN1A	4.2053	1.07348e-06	3.29873e-05
UP	CDRT4	3.56691	0.00105812	0.0134742
UP	CEACAM1	4.65507	0.000608066	0.00826869
UP	CEACAM3	6.16034	1.7332e-05	0.000376056
UP	CEBPB	2.19877	0.0088323	0.0814802
UP	CEBPD	3.81336	1.10034e-05	0.000258139
UP	CELF2	3.95952	3.18528e-05	0.000650169
UP	CELF6	6.65903	7.81896e-06	0.000189841
UP	CEMIP	7.97294	7.82141e-14	2.74252e-11
UP	CEMIP2	4.01064	5.91717e-06	0.000149152
UP	CENPS-CORT	4.73674	0.00487374	0.0486284
UP	CEP295NL	2.95276	0.0034596	0.0367204
UP	CFB	9.27646	2.37512e-15	1.41327e-12
UP	CFD	3.93476	1.37151e-05	0.000309908
UP	CFH	3.40684	0.000131938	0.00216797
UP	CFI	4.9687	2.36631e-06	6.63784e-05
UP	CFP	5.1304	4.23067e-06	0.000109885
UP	CHD1L	4.0446	1.59177e-05	0.000354779
UP	CHD4	4.31246	2.00354e-06	5.71824e-05
UP	CHI3L1	2.93767	0.00135579	0.0168602
UP	CHKB	5.75447	3.36928e-08	1.70075e-06
UP	CHKB-CPT1B	7.38901	5.67797e-09	3.71642e-07
UP	CHMP1B	2.44193	0.00375018	0.0395481
UP	CHMP4A	3.21944	0.00109069	0.0138531
UP	CHST11	3.46497	0.000272174	0.00408906
UP	CHST15	4.86359	1.04996e-07	4.37729e-06
UP	CHSY1	3.52425	4.22682e-05	0.000831434
UP	CHTF8	6.52758	1.43049e-08	8.04846e-07
UP	CHURC1-FNTB	8.51362	5.98472e-09	3.81545e-07
UP	CIITA	4.43352	9.7992e-06	0.000232108
UP	CKLF	2.6591	0.00317843	0.0341047
UP	CKLF-CMTM1	8.19206	1.54315e-08	8.58395e-07
UP	CLCF1	3.64265	0.000513868	0.00719708
UP	CLDN15	2.49075	0.00478307	0.0484625
UP	CLEC10A	5.03674	2.66055e-06	7.27612e-05
UP	CLEC12A	3.07577	0.0108974	0.0965618
UP	CLEC2D	3.26989	0.0014912	0.0182054
UP	CLEC2L	2.50773	0.00730989	0.0694422
UP	CLEC4A	4.82023	7.16663e-05	0.001297
UP	CLEC4D	4.92883	0.00201642	0.0232772
UP	CLEC4E	4.82656	0.000385021	0.00552652
UP	CLEC5A	4.14808	0.000203948	0.0031608
UP	CLEC7A	5.02548	1.25394e-07	5.03523e-06
UP	CLECL1	5.41267	0.00201642	0.0232772
UP	CLIP3	2.4455	0.00667902	0.0643835
UP	CLLU1OS	5.32595	0.00896299	0.0814802
UP	CLN3	4.58785	0.000136304	0.00222483
UP	CLN8	2.52086	0.00514688	0.0510664
UP	CLU	2.38464	0.0100372	0.0901188
UP	CMC4	6.68475	6.58742e-05	0.00120888
UP	CMKLR1	3.8544	8.49165e-05	0.00150489
UP	CMTM7	4.11166	3.01351e-05	0.000619615
UP	CNN2	2.5416	0.00285451	0.0314894
UP	COMMD3-BMI1	9.89645	1.49457e-12	3.0255e-10
UP	CORO1A	4.18246	3.36594e-06	8.9801e-05
UP	CORO2B	3.44793	0.00465245	0.04731
UP	CORO7	4.6279	1.57894e-06	4.6344e-05
UP	CORO7-PAM16	9.34487	4.6694e-11	6.59629e-09
UP	COTL1	4.30222	7.236e-07	2.34466e-05
UP	COX16	3.25914	0.000452581	0.00640266
UP	CPA4	7.87412	5.98472e-09	3.81545e-07
UP	CPEB2	2.56123	0.00244222	0.0274188
UP	CPT1B	6.19397	1.28596e-07	5.14281e-06
UP	CR1	6.00036	1.25804e-08	7.23302e-07
UP	CRABP1	7.6186	5.98472e-09	3.81545e-07
UP	CREB5	4.23824	0.000125698	0.00207936
UP	CREG1	3.38198	7.94642e-05	0.00141722
UP	CREM	3.38934	9.06694e-05	0.00159819
UP	CRIP1	3.70339	0.000250051	0.00379443
UP	CRISPLD2	2.95516	0.0014201	0.0175377
UP	CRLS1	2.92453	0.00197962	0.0231655
UP	CRYBB1	5.25535	7.48813e-05	0.0013428
UP	CRYBG1	4.41395	9.23591e-06	0.00022036
UP	CSF1R	5.27096	4.56944e-09	3.0623e-07
UP	CSF2RB	5.09481	1.80957e-07	6.95358e-06
UP	CSF3R	4.55385	4.2557e-07	1.46863e-05
UP	CSNK2B	2.62259	0.00232769	0.026238
UP	CSRNP1	3.32198	9.04394e-05	0.00159557
UP	CST3	3.21211	0.000149741	0.00242801
UP	CST7	3.7334	0.000737569	0.00985903
UP	CSTA	3.64067	0.000635844	0.00862254
UP	CTDNEP1	2.47903	0.00396196	0.0415139
UP	CTH	2.48593	0.0112521	0.099263
UP	CTLA4	4.52259	1.83551e-06	5.31134e-05
UP	CTSB	4.55947	1.10891e-07	4.56488e-06
UP	CTSC	2.95446	0.000908478	0.0118767
UP	CTSD	3.69687	1.3172e-05	0.000300402
UP	CTSL	4.50362	1.84236e-07	7.0015e-06
UP	CTSS	4.21471	1.18486e-06	3.60152e-05
UP	CTSZ	2.56595	0.00227267	0.0258964
UP	CUX1	2.52105	0.00591856	0.0579924
UP	CXADR	3.38323	0.0005879	0.00806145
UP	CXCL1	6.89008	5.67797e-09	3.71642e-07
UP	CXCL16	5.40106	4.09651e-09	2.80276e-07
UP	CXCL2	8.04767	5.15479e-15	2.78267e-12
UP	CXCL3	8.75597	1.22069e-13	3.92941e-11
UP	CXCL5	4.46709	0.0002489	0.00378282
UP	CXCL6	5.86349	0.000180488	0.00283752
UP	CXCL8	8.55344	3.01225e-16	3.10747e-13
UP	CXCR1	8.50038	4.17958e-10	4.18726e-08
UP	CXCR2	7.89042	8.47095e-10	7.58257e-08
UP	CXCR4	5.14561	9.66025e-09	5.73077e-07
UP	CXorf21	3.61247	0.00146471	0.0179533
UP	CXorf40B	2.20817	0.0106485	0.0947841
UP	CXXC5	2.46957	0.00805084	0.0757003
UP	CYB5D1	3.37507	0.000324515	0.00477675
UP	CYBB	5.55587	5.8424e-10	5.56899e-08
UP	CYP1B1	2.90448	0.00139099	0.0172107
UP	CYP20A1	2.69436	0.00408294	0.0426223
UP	CYP27A1	3.8129	1.4022e-05	0.000316115
UP	CYP4F3	5.49502	0.000109929	0.00185923
UP	CYP4V2	3.06205	0.00535497	0.0528687
UP	CYP51A1	3.91113	1.91728e-05	0.000412351
UP	CYTH4	5.02453	7.01236e-08	3.08025e-06
UP	CYTIP	5.06977	1.16727e-07	4.74545e-06
UP	CYYR1	2.77775	0.0020068	0.0232772
UP	DAB1	2.77102	0.00291706	0.0320919
UP	DAB2	4.39206	5.11385e-07	1.73729e-05
UP	DACT1	3.89014	7.56398e-05	0.00135147
UP	DAPP1	4.51739	4.86875e-05	0.000942829
UP	DBNDD2	2.9481	0.00336199	0.0358004
UP	DCUN1D3	3.68488	4.2167e-05	0.000830482
UP	DDT	7.70776	6.95713e-08	3.06301e-06
UP	DDX47	2.76854	0.0031983	0.034288
UP	DDX60L	2.87571	0.0013739	0.0170208
UP	DEF6	2.64167	0.00478815	0.0484639
UP	DEFA3	6.15787	0.000558182	0.00770778
UP	DENND1C	3.67218	0.000513868	0.00719708
UP	DERPC	9.28994	6.51021e-11	8.5223e-09
UP	DES	3.77243	0.00146471	0.0179533
UP	DHPS	2.98383	0.00124613	0.0156252
UP	DIABLO	2.44102	0.00724837	0.0688911
UP	DISC1	3.29447	0.00222004	0.0254037
UP	DKK1	3.76193	0.00792789	0.0746271
UP	DLL1	3.14923	0.0092562	0.0837965
UP	DMXL2	2.59062	0.00231889	0.0262227
UP	DNAJC25-GNG10	8.77155	1.55998e-09	1.26577e-07
UP	DNMBP	3.24782	0.000216254	0.00332787
UP	DOCK10	5.00616	7.46701e-08	3.25827e-06
UP	DOCK11	3.70697	7.36594e-05	0.00133061
UP	DOCK2	3.94162	1.47102e-05	0.00033087
UP	DOCK4	2.75744	0.00268421	0.0298793
UP	DOCK5	4.83625	1.21949e-06	3.69537e-05
UP	DOCK8	4.28259	4.59977e-06	0.000118843
UP	DOK2	3.58045	0.000128668	0.00212134
UP	DOK3	4.09099	4.0566e-05	0.000807864
UP	DPEP2	3.51711	0.000649988	0.00877797
UP	DPYD	2.76306	0.00200613	0.0232772
UP	DSC2	3.76628	0.00311787	0.0335282
UP	DSC3	6.83626	1.7332e-05	0.000376056
UP	DSE	2.73142	0.00263704	0.029421
UP	DSG2	2.95205	0.00369772	0.0390158
UP	DUSP1	2.3182	0.00562189	0.0553341
UP	DUSP2	2.86424	0.000835693	0.011028
UP	DUSP4	5.94194	3.59195e-09	2.51002e-07
UP	DUSP5	2.96419	0.000499059	0.00700466
UP	DUSP6	3.09988	0.000252447	0.00382784
UP	DUSP8	4.53659	0.000136304	0.00222483
UP	DYNLRB1	2.7392	0.00268421	0.0298793
UP	DYSF	2.7525	0.00416436	0.0431284
UP	ECM1	3.18921	0.000754359	0.0100629
UP	EEF1E1-BLOC1S5	8.1095	6.95713e-08	3.06301e-06
UP	EEF1G	12.4871	2.13491e-21	4.08512e-17
UP	EFHD2	2.57065	0.00276258	0.0306794
UP	EFNB2	2.40796	0.00548937	0.0541111
UP	EGFL6	3.78106	0.000143879	0.00233876
UP	EGFL8	2.98057	0.00292416	0.0321314
UP	EGLN1	3.4055	0.000188332	0.00295375
UP	EGLN3	3.86868	0.00102471	0.0131683
UP	EGR1	4.55069	1.43134e-07	5.57781e-06
UP	EGR3	6.01028	1.23115e-10	1.43047e-08
UP	EGR4	5.4485	3.14947e-09	2.32493e-07
UP	EHD1	2.46765	0.00446167	0.0455586
UP	EIF4A1	4.72001	6.30994e-08	2.85489e-06
UP	EIF4EBP3	4.03523	5.30106e-05	0.00100553
UP	ELF4	2.34812	0.0110306	0.09761
UP	ELL	2.90926	0.000958277	0.0124862
UP	ELL2	5.68772	9.81911e-10	8.63364e-08
UP	ELMO1	3.98864	6.44869e-05	0.00120367
UP	ELMSAN1	2.69789	0.00200293	0.0232772
UP	ELOVL7	3.56805	0.00116503	0.0147211
UP	EMB	4.59788	1.53913e-06	4.53788e-05
UP	EMILIN2	3.36291	0.000149193	0.00242112
UP	EMP1	2.72168	0.00234808	0.0264375
UP	ENC1	4.04323	8.09513e-06	0.000195518
UP	ENG	2.65294	0.002061	0.0237778
UP	ENPP2	2.91039	0.00114488	0.0145225
UP	ENPP4	2.62206	0.00788598	0.0745183
UP	ENTPD7	3.90329	5.30522e-05	0.00100553
UP	EPAS1	2.43868	0.00430436	0.044228
UP	EPB41L3	4.79103	2.31534e-07	8.51387e-06
UP	EPGN	9.5456	2.99021e-13	7.93455e-11
UP	EPHB2	3.21005	0.00420448	0.0433664
UP	EPS8	2.7399	0.00314331	0.0337612
UP	EPSTI1	3.41474	0.000648098	0.00877053
UP	ERCC5	2.94627	0.00230674	0.0261822
UP	EREG	10.8322	2.22625e-18	5.46433e-15
UP	ERN1	2.41418	0.00846239	0.0788645
UP	ERRFI1	4.69841	6.47868e-08	2.91493e-06
UP	ETS1	2.58184	0.00346851	0.0367951
UP	ETV3	2.67944	0.00209129	0.0240989
UP	EVI2A	4.75498	6.38571e-06	0.000159326
UP	EVI2B	5.49456	1.19159e-07	4.82434e-06
UP	F11R	2.57399	0.00528284	0.0523116
UP	F13A1	4.51496	1.82461e-07	6.99767e-06
UP	F2RL1	4.22481	5.30106e-05	0.00100553
UP	F2RL2	4.08228	3.05655e-05	0.000627808
UP	FAM102B	3.30511	0.000177069	0.0028085
UP	FAM107B	2.98681	0.000535782	0.00748799
UP	FAM110B	3.42677	0.00105812	0.0134742
UP	FAM110C	5.41021	7.48813e-05	0.0013428
UP	FAM118A	2.4278	0.00476674	0.048322
UP	FAM124A	2.62118	0.003283	0.0350735
UP	FAM180A	5.20114	0.000385021	0.00552652
UP	FAM20A	5.11563	8.81076e-08	3.73668e-06
UP	FAM20C	3.25615	0.000184688	0.00290122
UP	FAM220A	7.20191	2.40847e-07	8.75792e-06
UP	FAM78A	4.09864	5.30106e-05	0.00100553
UP	FAM89B	2.89324	0.0013739	0.0170208
UP	FBRSL1	2.99997	0.00102156	0.0131487
UP	FCAR	7.61291	3.535e-09	2.47905e-07
UP	FCER1G	5.69903	2.18021e-10	2.35223e-08
UP	FCGR2A	4.28261	1.35212e-06	4.05347e-05
UP	FCGR2B	4.29545	3.09576e-05	0.000633872
UP	FCGR3A	4.14135	1.93177e-06	5.52143e-05
UP	FCGR3B	8.22596	8.66435e-12	1.42969e-09
UP	FCN1	4.41373	0.000136304	0.00222483
UP	FCRL1	4.57103	0.000608066	0.00826869
UP	FDX2	5.84494	0.000107581	0.00183162
UP	FFAR2	6.10094	9.85386e-06	0.00023284
UP	FFAR3	3.79338	0.00886757	0.0814802
UP	FGD2	2.97238	0.00171025	0.0203777
UP	FGD3	3.10113	0.00232028	0.0262227
UP	FGD4	4.07418	1.6624e-05	0.000368846
UP	FGF11	3.89235	0.000139557	0.00227603
UP	FGFR1	2.53909	0.00423766	0.0436115
UP	FGL2	4.80485	1.2417e-07	4.99633e-06
UP	FGR	4.58275	7.14114e-07	2.31774e-05
UP	FHL1	3.05077	0.000880628	0.0115357
UP	FKBP2	5.43976	2.4469e-06	6.80556e-05
UP	FKBP5	3.17531	0.00230467	0.0261738
UP	FLNC	5.56823	2.19595e-07	8.12048e-06
UP	FLT3LG	5.13586	0.000608066	0.00826869
UP	FLVCR2	2.54514	0.0100995	0.0906367
UP	FMC1	3.35219	0.00485449	0.0486284
UP	FMC1-LUC7L2	9.80817	2.58622e-12	4.93039e-10
UP	FMN1	3.96071	0.000725879	0.009716
UP	FMNL1	3.44543	8.85004e-05	0.00156276
UP	FO393400.1	5.99578	0.000312061	0.00460725
UP	FOLR2	4.63384	1.83568e-07	7.0015e-06
UP	FOS	2.19545	0.00865108	0.0802422
UP	FOSB	5.32192	1.86347e-09	1.46952e-07
UP	FOSL1	7.60996	2.53429e-09	1.93719e-07
UP	FOSL2	6.43808	4.6008e-12	8.21284e-10
UP	FOXC1	5.15937	1.30124e-05	0.000297451
UP	FP565260.2	6.63968	0.000107581	0.00183162
UP	FPR1	5.9224	9.32747e-10	8.25019e-08
UP	FPR2	6.88742	8.7912e-08	3.73668e-06
UP	FPR3	4.03792	5.94167e-06	0.000149578
UP	FST	5.45734	3.12812e-06	8.41422e-05
UP	FTL	2.34105	0.00505736	0.0502309
UP	FXYD5	3.67768	0.000175774	0.00279473
UP	FXYD6-FXYD2	7.14223	1.15446e-05	0.000266069
UP	FYB1	4.96966	2.0047e-07	7.46951e-06
UP	GAB2	3.19986	0.000466457	0.00658
UP	GAB3	4.30444	7.73332e-05	0.00138047
UP	GABARAP	5.78176	4.34321e-10	4.3291e-08
UP	GABARAPL1	2.73063	0.00124426	0.0156117
UP	GABRA5	8.42171	4.79681e-10	4.68607e-08
UP	GABRB3	4.97099	0.0016278	0.0195615
UP	GABRR1	6.25945	6.78186e-10	6.31131e-08
UP	GAD1	6.04133	6.58742e-05	0.00120888
UP	GADD45B	2.64362	0.00194064	0.0228441
UP	GAL	4.43494	0.000114437	0.00191567
UP	GAL3ST2	2.81886	0.00319901	0.034288
UP	GALNT4	5.69331	1.3015e-07	5.19438e-06
UP	GALNT9	3.1568	0.000682675	0.00920674
UP	GASK1B	2.87327	0.00199972	0.0232772
UP	GATA6	3.7803	0.000567125	0.00782027
UP	GBGT1	2.50519	0.00737392	0.0699827
UP	GBP5	2.8987	0.0034596	0.0367204
UP	GC	5.90345	0.000558182	0.00770778
UP	GCH1	4.59559	6.24162e-07	2.04951e-05
UP	GCNT1	3.86943	0.00146471	0.0179533
UP	GCOM1	5.14829	0.000109929	0.00185923
UP	GDF1	6.05204	0.00103769	0.0132484
UP	GDNF	4.52811	3.89417e-05	0.000784267
UP	GEM	2.8788	0.000786808	0.0104531
UP	GET4	4.16305	4.6324e-05	0.0009024
UP	GFI1B	5.15175	0.000982459	0.0127002
UP	GFPT2	4.31195	4.62128e-06	0.000119242
UP	GIMAP1-GIMAP5	7.5722	1.00366e-06	3.1332e-05
UP	GIMAP4	2.61997	0.00392688	0.0411903
UP	GIMAP5	4.62036	9.83095e-05	0.00171439
UP	GJB2	6.04018	0.000107581	0.00183162
UP	GK	3.62916	4.23e-05	0.000831434
UP	GLA	2.38611	0.00501427	0.049828
UP	GLI3	3.37428	0.00227497	0.0258964
UP	GLIPR1	4.30897	1.83663e-06	5.31134e-05
UP	GLIPR2	2.46721	0.0045363	0.0462246
UP	GLT1D1	4.15539	0.00039031	0.00557391
UP	GLUL	3.37437	6.29219e-05	0.00117894
UP	GMFG	2.66655	0.0028325	0.0312817
UP	GMIP	2.63595	0.00332989	0.0355357
UP	GMPR	3.76839	0.000725879	0.009716
UP	GNA13	2.63315	0.00191944	0.0226367
UP	GNA15	3.45887	0.000286095	0.00427207
UP	GNG10	6.96402	4.30646e-09	2.89595e-07
UP	GNG12	3.04724	0.000824498	0.0108949
UP	GNG2	3.88476	3.39528e-05	0.000690877
UP	GNG5	5.24437	2.34217e-08	1.2306e-06
UP	GNLY	4.07498	2.92764e-05	0.000605129
UP	GOLGA8A	2.44705	0.0039928	0.0417878
UP	GP1BA	4.65329	0.00896299	0.0814802
UP	GP1BB	9.06772	2.45513e-10	2.59187e-08
UP	GP9	4.79403	0.00896299	0.0814802
UP	GPAT3	4.24288	5.09147e-06	0.000130859
UP	GPCPD1	2.13063	0.0113411	0.099997
UP	GPNMB	4.36423	5.50558e-07	1.85184e-05
UP	GPR132	6.45369	2.12022e-08	1.13463e-06
UP	GPR137B	3.50146	6.01992e-05	0.00113117
UP	GPR155	4.2758	0.00019115	0.0029884
UP	GPR171	4.96476	0.000109929	0.00185923
UP	GPR183	6.42019	4.17648e-11	5.96227e-09
UP	GPR21	6.31019	1.89666e-06	5.43692e-05
UP	GPR3	4.69463	0.000608066	0.00826869
UP	GPR34	3.70119	7.56059e-05	0.00135147
UP	GPR37	5.43008	0.000558182	0.00770778
UP	GPR52	2.46198	0.0101134	0.0906378
UP	GPR65	5.13833	7.85043e-06	0.000189841
UP	GPR84	4.48067	0.00027136	0.00408166
UP	GPRC5A	2.3134	0.00809761	0.0757887
UP	GPRC5B	2.73238	0.0100079	0.0899792
UP	GPS2	4.75157	3.35542e-06	8.96421e-05
UP	GPX3	3.4284	0.000212075	0.00326612
UP	GRAP2	5.51362	5.45768e-06	0.000138102
UP	GRASP	4.69965	4.67153e-07	1.59941e-05
UP	GRIA2	4.62983	0.000163982	0.00262638
UP	GRIA3	4.47837	0.00886757	0.0814802
UP	GRIN2D	3.30355	0.0044215	0.0452426
UP	GSAP	2.66242	0.00478815	0.0484639
UP	GSDMA	4.14722	0.000982459	0.0127002
UP	GSTM1	5.98364	3.54735e-08	1.73273e-06
UP	GTF2A1L	4.98884	7.16663e-05	0.001297
UP	GTF2H4	7.59123	1.88707e-08	1.0236e-06
UP	GZMA	3.06062	0.00808046	0.0757003
UP	GZMB	4.74934	7.48813e-05	0.0013428
UP	GZMH	3.25381	0.0108974	0.0965618
UP	HAMP	5.21345	4.23067e-06	0.000109885
UP	HAS1	10.0463	5.42157e-14	2.00864e-11
UP	HAS2	3.63261	0.00485449	0.0486284
UP	HAVCR2	4.93239	6.57998e-08	2.94987e-06
UP	HBEGF	5.55507	1.83956e-09	1.45652e-07
UP	HCK	4.42494	9.50961e-07	3.00693e-05
UP	HCLS1	3.91284	9.00214e-06	0.000215568
UP	HCRTR1	2.96919	0.0092562	0.0837965
UP	HCST	3.29732	0.000258314	0.00390474
UP	HDAC10	5.45618	9.651e-07	3.03697e-05
UP	HDC	4.76171	0.000982459	0.0127002
UP	HEG1	2.82123	0.00166709	0.0199847
UP	HEMGN	4.71514	0.000385021	0.00552652
UP	HERC3	5.01233	7.85043e-06	0.000189841
UP	HERPUD1	2.5937	0.00227799	0.0259157
UP	HES4	2.72359	0.00379612	0.0400111
UP	HIC1	4.22333	0.000376937	0.00546239
UP	HIF1A	2.89254	0.000599204	0.008205
UP	HIRA	2.55103	0.00479815	0.0485401
UP	HIVEP2	3.35251	0.000456763	0.00645716
UP	HIVEP3	4.025	0.000125698	0.00207936
UP	HK2	2.41097	0.00623585	0.0608584
UP	HK3	4.8136	3.0932e-07	1.11446e-05
UP	HLA-B	3.21605	0.000129495	0.00213318
UP	HLA-C	2.91613	0.000525063	0.00734341
UP	HLA-DMA	3.30346	0.000124328	0.00206891
UP	HLA-DMB	4.43838	4.7101e-07	1.60848e-05
UP	HLA-DQA1	3.84835	1.52265e-05	0.000340532
UP	HLA-DQB1	3.26443	0.000170526	0.00272675
UP	HLA-DRA	3.27253	9.92157e-05	0.00172866
UP	HLA-DRB1	3.46872	4.21089e-05	0.000830171
UP	HLA-DRB5	5.68601	4.43211e-10	4.3954e-08
UP	HLA-G	5.75923	3.6279e-05	0.000736686
UP	HMOX1	4.88256	2.12063e-08	1.13463e-06
UP	HNRNPUL2-BSCL2	9.21777	1.03309e-10	1.25221e-08
UP	HOXB2	3.69331	0.0015999	0.0193565
UP	HOXB3	3.37148	0.00705767	0.0673721
UP	HOXB4	4.97993	2.57501e-05	0.000540779
UP	HOXC5	3.45278	0.00311472	0.0335282
UP	HOXD11	2.56515	0.00288021	0.0317194
UP	HP	2.65976	0.00422414	0.0435408
UP	HPCAL1	2.66156	0.00241509	0.0271452
UP	HPSE	4.54511	8.40262e-06	0.000202198
UP	HRH1	3.4191	0.0108974	0.0965618
UP	HRH2	3.69667	0.00194634	0.0228441
UP	HS3ST3B1	4.71732	0.0016278	0.0195615
UP	HSD3B7	2.48483	0.00549963	0.054185
UP	HSH2D	4.29631	0.000114437	0.00191567
UP	HSPB2	5.85462	6.58742e-05	0.00120888
UP	HSPB2-C11orf52	6.55418	0.000107581	0.00183162
UP	HSPB7	5.15635	0.000608066	0.00826869
UP	HSPE1-MOB4	9.78909	3.04282e-12	5.6364e-10
UP	HTD2	4.20757	0.000107162	0.00183162
UP	ICAM1	3.44892	6.31737e-05	0.00118254
UP	ICAM3	3.48615	0.000387157	0.00554906
UP	ICOS	4.75224	0.000163982	0.00262638
UP	IDS	5.21397	1.30546e-07	5.1996e-06
UP	IER2	2.64644	0.00186428	0.0220658
UP	IER3	4.28015	1.30861e-06	3.93504e-05
UP	IER5	2.67383	0.00266928	0.0297637
UP	IER5L	2.60369	0.00599171	0.0586799
UP	IFI30	10.6529	6.24127e-21	4.08512e-17
UP	IFI44	2.53163	0.00430658	0.044228
UP	IFI44L	3.76136	0.000112956	0.00190386
UP	IFI6	2.50996	0.0030149	0.0330176
UP	IFITM2	3.88153	7.70693e-06	0.000189403
UP	IFNAR1	2.44902	0.00442052	0.0452426
UP	IFNAR2	4.50369	9.43298e-07	2.98752e-05
UP	IFNE	5.54344	0.00412479	0.0427637
UP	IFNGR1	2.3044	0.006829	0.0655397
UP	IGF2	7.34518	7.41302e-07	2.38626e-05
UP	IGF2BP3	4.9416	9.83095e-05	0.00171439
UP	IGFLR1	4.87473	5.27689e-05	0.00100553
UP	IGSF6	3.15704	0.000822217	0.0108867
UP	IGSF9B	5.15492	0.0002489	0.00378282
UP	IKZF1	5.04055	6.22631e-07	2.0479e-05
UP	IKZF3	3.86655	0.00084333	0.0110915
UP	IL10	3.57946	0.000383157	0.00552652
UP	IL10RA	4.99774	6.46213e-08	2.91493e-06
UP	IL10RB	6.33729	6.3659e-10	5.9809e-08
UP	IL12RB1	3.90707	0.00487374	0.0486284
UP	IL13RA1	3.3223	0.000280965	0.00419866
UP	IL13RA2	7.10568	3.15161e-07	1.12111e-05
UP	IL18	3.93856	2.75007e-05	0.000570227
UP	IL18RAP	3.98507	0.0016278	0.0195615
UP	IL1A	4.94908	0.0016278	0.0195615
UP	IL1B	7.77805	2.90511e-13	7.81436e-11
UP	IL1R1	4.32775	2.25909e-06	6.37349e-05
UP	IL1R2	6.39473	5.68313e-08	2.59521e-06
UP	IL1RL1	7.34432	3.05087e-08	1.54798e-06
UP	IL1RL2	4.01119	0.00126981	0.0158815
UP	IL1RN	8.31987	3.92969e-15	2.20467e-12
UP	IL21R	3.37488	0.00227497	0.0258964
UP	IL2RA	5.58229	3.11703e-07	1.12099e-05
UP	IL2RB	5.02737	7.85043e-06	0.000189841
UP	IL2RG	5.67569	4.6624e-08	2.19547e-06
UP	IL4I1	5.75052	5.82599e-08	2.64813e-06
UP	IL4R	3.68536	3.31702e-05	0.000675653
UP	IL6	8.28989	1.40569e-12	2.9364e-10
UP	IL6R	4.14861	6.37219e-06	0.000159326
UP	IL7R	4.54372	1.00793e-06	3.13657e-05
UP	ILDR2	4.14692	0.00896299	0.0814802
UP	INAFM2	3.3916	0.000114098	0.00191567
UP	INHBA	2.61086	0.00542547	0.0535349
UP	INMT-MINDY4	7.04526	1.15446e-05	0.000266069
UP	INO80B	4.32966	1.64957e-05	0.000366829
UP	INO80B-WBP1	9.39043	3.38648e-11	4.99976e-09
UP	INPP5D	3.91982	2.81392e-05	0.000582236
UP	INSIG1	4.05548	2.231e-06	6.31238e-05
UP	INSM1	4.81184	0.000385021	0.00552652
UP	IPCEF1	4.25709	0.000982459	0.0127002
UP	IPO4	4.52916	6.63246e-05	0.00121239
UP	IQCJ-SCHIP1	4.2746	0.00277327	0.0306794
UP	IQGAP2	3.22249	0.000389651	0.00557391
UP	IQSEC1	3.26596	0.00022335	0.00343168
UP	IRAK2	4.06038	6.98257e-05	0.00127307
UP	IRAK3	4.85968	1.85137e-06	5.3461e-05
UP	IRF2BP2	2.20743	0.00890645	0.0814802
UP	IRF4	6.11268	3.39566e-07	1.20356e-05
UP	IRF5	3.62752	0.0015999	0.0193565
UP	IRF8	2.96249	0.00287434	0.0316726
UP	IRF9	4.40463	2.4889e-06	6.9126e-05
UP	ISG20L2	2.51309	0.00423566	0.0436115
UP	ISY1-RAB43	6.06494	0.00103769	0.0132484
UP	ITGA2	2.46284	0.010129	0.0906564
UP	ITGA2B	3.00615	0.00278457	0.0307698
UP	ITGAL	4.22001	1.64957e-05	0.000366829
UP	ITGAM	5.1638	4.4612e-08	2.10577e-06
UP	ITGAX	7.12774	3.64821e-13	9.42582e-11
UP	ITGB2	3.83924	7.51184e-06	0.00018484
UP	ITGB3	7.00613	2.88565e-09	2.18774e-07
UP	ITGB8	4.46117	2.58118e-05	0.000540918
UP	ITIH4	4.78983	0.000109929	0.00185923
UP	ITK	5.63776	1.29528e-06	3.90095e-05
UP	ITLN1	10.5756	3.82148e-18	8.33761e-15
UP	ITPR2	3.51658	0.000199581	0.0031103
UP	ITPRIP	3.89164	1.23236e-05	0.000283025
UP	JAML	2.9857	0.00195605	0.0229171
UP	JMJD7	3.41666	0.000707813	0.00953265
UP	JMJD7-PLA2G4B	3.43607	0.000428943	0.00609459
UP	JPH4	3.82837	0.00487374	0.0486284
UP	JUNB	2.81924	0.000768886	0.010222
UP	JUND	3.4597	4.23597e-05	0.000831776
UP	KAT2B	3.29831	0.000512996	0.00719514
UP	KBTBD11	2.80885	0.00604525	0.059057
UP	KBTBD8	3.15567	0.00635518	0.0616553
UP	KCNA3	3.49776	0.00311472	0.0335282
UP	KCNAB2	3.48994	0.000289722	0.00431637
UP	KCNC4	3.9635	0.000476053	0.00670091
UP	KCNG2	5.48925	0.00896299	0.0814802
UP	KCNJ2	4.99508	7.85043e-06	0.000189841
UP	KCNK1	3.26241	0.00705767	0.0673721
UP	KCNK6	3.7467	0.000725879	0.009716
UP	KCNN4	3.02135	0.00635518	0.0616553
UP	KCNQ1	3.80526	0.000171416	0.00273652
UP	KCNRG	4.93809	0.000163982	0.00262638
UP	KCTD12	4.5104	3.73376e-07	1.31864e-05
UP	KDM6B	5.17602	8.80508e-09	5.31056e-07
UP	KIAA0408	4.52389	0.00886757	0.0814802
UP	KIF21B	3.45361	0.00212178	0.0243502
UP	KIF5C	4.07545	0.000520227	0.00728096
UP	KLF16	2.28372	0.00857397	0.0797907
UP	KLF2	4.96413	2.94395e-08	1.5054e-06
UP	KLF3	2.80143	0.00134601	0.0167493
UP	KLF4	4.69182	1.51152e-07	5.85408e-06
UP	KLF5	3.90051	5.04004e-05	0.000973119
UP	KLF6	3.18697	0.000162997	0.00262345
UP	KLF7	3.08031	0.00142711	0.0176133
UP	KLF9	3.16599	0.00105114	0.0134115
UP	KLHL6	3.50276	0.000966112	0.01258
UP	KLK11	4.11762	0.0016278	0.0195615
UP	KLRF1	3.69429	0.00792789	0.0746271
UP	KLRK1	5.06237	3.92211e-05	0.000785863
UP	KRIT1	2.37416	0.0105739	0.0943343
UP	KRT5	6.35944	7.81896e-06	0.000189841
UP	KRTCAP2	3.40961	0.000104434	0.00180994
UP	KYAT1	3.14855	0.00635518	0.0616553
UP	KYNU	5.4106	1.30124e-05	0.000297451
UP	L34079.1	8.95979	4.79681e-10	4.68607e-08
UP	LACC1	4.55203	5.27689e-05	0.00100553
UP	LAIR1	4.59005	1.08584e-06	3.3315e-05
UP	LAMP1	2.19816	0.00911489	0.0827461
UP	LAPTM5	5.16914	3.95885e-09	2.72758e-07
UP	LAT	4.93588	5.17662e-05	0.000992657
UP	LAT2	3.55657	0.00072509	0.009716
UP	LCK	3.9304	0.000275931	0.00412855
UP	LCN2	5.18165	7.83179e-06	0.000189841
UP	LCP1	3.87783	6.26311e-06	0.000157066
UP	LCP2	5.55123	1.30409e-08	7.42233e-07
UP	LDLRAD4	3.25905	0.0014912	0.0182054
UP	LFNG	4.80051	5.69453e-07	1.89201e-05
UP	LGALS2	3.70368	0.00886757	0.0814802
UP	LGALS9	3.92976	1.67794e-05	0.00037062
UP	LGI2	4.54905	0.000569377	0.00782934
UP	LGMN	3.47283	4.17817e-05	0.000824549
UP	LHFPL2	4.15246	6.50509e-06	0.000162099
UP	LIF	7.34537	4.30646e-09	2.89595e-07
UP	LILRA1	5.21893	0.000385021	0.00552652
UP	LILRA2	5.58341	0.000107581	0.00183162
UP	LILRA5	2.71557	0.00509618	0.0505908
UP	LILRA6	6.43755	4.9053e-08	2.30432e-06
UP	LILRB1	5.27101	4.9306e-07	1.68086e-05
UP	LILRB2	5.82897	9.12334e-09	5.46177e-07
UP	LILRB3	4.76183	3.7408e-06	9.847e-05
UP	LILRB4	4.6631	8.82131e-06	0.000211496
UP	LILRB5	4.29298	2.60424e-05	0.000545168
UP	LIMS1	2.56311	0.00310552	0.0335282
UP	LINC02210-CRHR1	4.75055	0.00201642	0.0232772
UP	LIPA	2.46712	0.00362907	0.0383902
UP	LIPN	8.07701	1.90968e-10	2.11855e-08
UP	LITAF	2.39954	0.00452112	0.0460938
UP	LNPEP	3.57895	0.000141198	0.00229898
UP	LONRF3	5.62665	1.32678e-07	5.25253e-06
UP	LOX	3.71579	7.56059e-05	0.00135147
UP	LOXL3	3.04394	0.00535497	0.0528687
UP	LPAR5	4.46092	0.000136304	0.00222483
UP	LRATD1	3.26044	0.0044215	0.0452426
UP	LRCH4	3.98752	1.59177e-05	0.000354779
UP	LRMP	3.55646	0.00304162	0.0331255
UP	LRP11	3.49324	0.00792789	0.0746271
UP	LRP1B	5.04332	3.15004e-06	8.45003e-05
UP	LRP2	3.25831	0.0108974	0.0965618
UP	LRRC25	4.55251	4.68157e-06	0.000120482
UP	LRRC8B	3.53044	0.000826853	0.0109187
UP	LRRC8C	3.53715	0.000471796	0.00665052
UP	LRRK1	3.32021	0.00792789	0.0746271
UP	LRRN4	3.81159	0.000211493	0.00325971
UP	LSMEM1	3.23332	0.00311472	0.0335282
UP	LSP1	4.94376	1.32368e-07	5.25085e-06
UP	LST1	4.16276	1.10257e-05	0.000258354
UP	LTB	4.22833	0.000114437	0.00191567
UP	LTB4R2	2.90429	0.00470153	0.0477349
UP	LUZP6	12.3775	1.53719e-19	5.03071e-16
UP	LY6G5B	4.31368	6.11926e-05	0.00114764
UP	LY6G6F	5.47955	0.00896299	0.0814802
UP	LY75	6.05688	4.44649e-07	1.52909e-05
UP	LY75-CD302	8.59404	4.19975e-09	2.84367e-07
UP	LY86	3.4914	0.000199581	0.0031103
UP	LY9	4.2221	0.00277327	0.0306794
UP	LYL1	2.74441	0.00861703	0.0800399
UP	LYN	4.90839	1.96689e-07	7.34257e-06
UP	LYNX1	3.5285	0.00212178	0.0243502
UP	LYPD3	3.23585	0.00635518	0.0616553
UP	LYVE1	9.21767	9.76515e-18	1.91748e-14
UP	LYZ	2.65778	0.00163129	0.0195915
UP	MAD1L1	3.409	0.00127501	0.0159364
UP	MAF	3.70194	4.56277e-05	0.000890601
UP	MAFF	3.81017	4.4454e-05	0.000870287
UP	MAFK	3.0245	0.000591456	0.00810456
UP	MAGEL2	3.88223	7.56398e-05	0.00135147
UP	MAL	4.25894	0.00487374	0.0486284
UP	MALT1	2.34133	0.00809761	0.0757887
UP	MAML2	3.2311	0.0014912	0.0182054
UP	MAMLD1	4.23292	1.70657e-05	0.000375255
UP	MAN1A1	3.91131	2.10182e-05	0.000448601
UP	MAN1C1	4.11079	5.90445e-05	0.0011116
UP	MAN2B1	2.83121	0.000984886	0.0127134
UP	MANBA	2.55149	0.00499708	0.0497075
UP	MAP2K3	3.17594	0.000269862	0.00407303
UP	MAP3K1	2.41336	0.0100372	0.0901188
UP	MAP3K7CL	2.86701	0.0016447	0.0197284
UP	MAP3K8	6.46853	2.72178e-11	4.15309e-09
UP	MAPRE2	2.75181	0.00339827	0.0361476
UP	MARCKS	3.41227	6.63741e-05	0.00121239
UP	MARCO	4.07287	2.32906e-06	6.54269e-05
UP	MAT2A	2.72119	0.00116645	0.0147296
UP	MBD6	2.8396	0.00131356	0.0163765
UP	MBNL3	4.25787	5.6751e-05	0.00107047
UP	MBP	3.73707	0.000147134	0.00238968
UP	MCC	3.26854	0.00635518	0.0616553
UP	MCL1	3.57978	2.32044e-05	0.000491523
UP	MCOLN1	2.53943	0.00363061	0.0383902
UP	MCTP1	3.6757	0.000408468	0.0058163
UP	MCTP2	3.17999	0.00231926	0.0262227
UP	MCTS2P	7.73216	5.52647e-07	1.85184e-05
UP	MDP1	6.25858	1.1225e-06	3.43323e-05
UP	MEDAG	6.33437	2.10289e-09	1.65169e-07
UP	MEF2B	5.50525	6.58742e-05	0.00120888
UP	MEF2C	2.92472	0.00195605	0.0229171
UP	MEF2D	3.29465	0.000158143	0.00254951
UP	MEFV	5.87739	1.29528e-06	3.90095e-05
UP	MELTF	3.75127	0.000255934	0.00387174
UP	METRNL	5.44738	3.44245e-09	2.47905e-07
UP	MFNG	3.42542	0.000410205	0.0058368
UP	MFSD1	2.48852	0.00337941	0.0359664
UP	MFSD14A	4.74534	6.16305e-07	2.0305e-05
UP	MGAT1	2.48433	0.00440785	0.0452208
UP	MGAT4A	3.35298	0.000287843	0.004292
UP	MGAT5B	4.2988	0.0016278	0.0195615
UP	MIA-RAB4B	7.83758	3.15161e-07	1.12111e-05
UP	MICOS10-NBL1	9.09617	2.159e-10	2.34222e-08
UP	MIDN	5.06274	8.88158e-09	5.33329e-07
UP	MIF	2.49681	0.00305113	0.0331922
UP	MILR1	3.42145	0.00054039	0.00754164
UP	MKNK1	2.49985	0.00399449	0.0417878
UP	MKRN3	5.43018	0.00201642	0.0232772
UP	MLXIP	2.42542	0.006702	0.0645101
UP	MMP1	4.3722	1.34276e-05	0.000304519
UP	MMP10	4.74223	0.000608066	0.00826869
UP	MMP19	5.57957	3.52223e-09	2.47905e-07
UP	MMP24	2.92871	0.0092562	0.0837965
UP	MMP25	6.95177	2.19688e-08	1.16905e-06
UP	MMP3	7.1781	5.52647e-07	1.85184e-05
UP	MN1	2.33739	0.00663491	0.0639898
UP	MNDA	4.48316	2.28411e-06	6.42562e-05
UP	MOB3A	2.62827	0.00253248	0.0283188
UP	MOB3B	3.25609	0.00302928	0.0331255
UP	MPEG1	4.43244	7.59685e-07	2.44144e-05
UP	MPIG6B	7.50107	4.15624e-07	1.43937e-05
UP	MPP1	3.07011	0.000302731	0.00450335
UP	MPPED2	4.05095	0.00896299	0.0814802
UP	MRAS	2.88911	0.00978454	0.0880519
UP	MRC1	2.80896	0.00135896	0.016889
UP	MRM2	6.18816	5.45768e-06	0.000138102
UP	MROH7	5.62575	0.000163982	0.00262638
UP	MROH7-TTC4	7.15142	3.75105e-06	9.847e-05
UP	MRPL12	2.4037	0.00805631	0.0757003
UP	MRPL38	2.98597	0.00132224	0.0164744
UP	MRPL53	9.66075	6.55657e-12	1.11952e-09
UP	MRPS24	5.00786	9.52773e-07	3.00782e-05
UP	MS4A1	5.20366	0.0002489	0.00378282
UP	MS4A14	3.43214	0.00311472	0.0335282
UP	MS4A4A	4.51739	6.36406e-07	2.08275e-05
UP	MS4A4E	3.95231	0.00084333	0.0110915
UP	MS4A6A	4.1653	2.52142e-06	6.99303e-05
UP	MS4A7	3.63962	2.6928e-05	0.000558942
UP	MSANTD3-TMEFF1	6.59519	0.000107581	0.00183162
UP	MSH5	2.6277	0.00546101	0.0538586
UP	MSH5-SAPCD1	5.14931	3.83231e-06	0.000100335
UP	MSR1	3.38728	9.52049e-05	0.00166915
UP	MT-ATP6	3.6289	1.6656e-05	0.00036914
UP	MT-ATP8	7.69138	4.94221e-16	4.04355e-13
UP	MT-CYB	3.31045	8.11791e-05	0.00144649
UP	MT-ND1	4.43516	2.26872e-07	8.35809e-06
UP	MT-ND2	4.96329	1.09573e-08	6.42259e-07
UP	MT-ND4	4.06075	1.69728e-06	4.93746e-05
UP	MT-ND4L	4.02517	2.0734e-06	5.90047e-05
UP	MT-ND5	3.74553	9.42129e-06	0.000223696
UP	MT-ND6	4.19039	1.00621e-06	3.13617e-05
UP	MT1E	3.71391	0.000175774	0.00279473
UP	MT1X	4.36576	1.13746e-05	0.000265895
UP	MT2A	4.57056	1.90541e-07	7.16037e-06
UP	MTHFS	4.51082	4.86875e-05	0.000942829
UP	MTSS1	4.32446	2.99286e-06	8.10589e-05
UP	MUC16	7.62395	5.52647e-07	1.85184e-05
UP	MUSTN1	4.43678	0.00487374	0.0486284
UP	MX1	2.55067	0.00383088	0.0403342
UP	MX2	5.58048	4.0537e-09	2.78316e-07
UP	MXD1	6.0449	9.62928e-11	1.20433e-08
UP	MYADM	3.18669	0.000218322	0.00335706
UP	MYD88	2.70956	0.00170419	0.0203179
UP	MYO15B	2.28863	0.00859613	0.0799591
UP	MYO1E	2.56024	0.0112521	0.099263
UP	MYO1F	4.35231	2.89896e-06	7.86242e-05
UP	MYO1G	3.85981	3.99598e-05	0.00079822
UP	MYO7A	4.80209	1.91359e-05	0.000412009
UP	MYO9B	2.50237	0.00348104	0.0368882
UP	MYRF	2.37065	0.0100372	0.0901188
UP	NABP1	4.09477	3.32276e-06	8.9012e-05
UP	NAMPT	4.19412	9.9285e-07	3.1193e-05
UP	NBEAL2	2.60151	0.00335486	0.0357828
UP	NCEH1	3.07589	0.00191104	0.0225512
UP	NCF1	4.72743	0.00039031	0.00557391
UP	NCF2	3.95873	9.32831e-06	0.000222295
UP	NCF4	3.82847	6.94021e-05	0.00126652
UP	NCOR2	2.35684	0.00590636	0.0579018
UP	NCR3LG1	3.58672	0.00212178	0.0243502
UP	NDST2	7.49254	3.5162e-10	3.61488e-08
UP	NDUFA13	4.15278	1.35093e-05	0.00030596
UP	NDUFA7	3.47714	0.000156505	0.00252724
UP	NDUFC2-KCTD14	9.32706	5.2098e-11	7.10414e-09
UP	NDUFV2	2.65433	0.0023273	0.026238
UP	NEDD8-MDP1	8.92656	5.51621e-10	5.28372e-08
UP	NEDD9	2.77483	0.00243268	0.0273273
UP	NETO1	4.7053	7.45756e-06	0.000183934
UP	NFAM1	5.91413	1.64343e-08	9.01406e-07
UP	NFATC1	4.15122	0.000125698	0.00207936
UP	NFATC2	4.42205	1.14562e-05	0.000266069
UP	NFE2	3.7739	0.00792789	0.0746271
UP	NFIC	2.61229	0.00277513	0.0306827
UP	NFIL3	2.59982	0.00240067	0.0270141
UP	NFKB1	2.42601	0.00517796	0.0513248
UP	NFKBID	3.75478	2.22253e-05	0.000472074
UP	NFKBIZ	4.51086	8.55759e-07	2.73231e-05
UP	NHEJ1	4.59609	3.92211e-05	0.000785863
UP	NHSL2	3.47989	0.00705767	0.0673721
UP	NICN1	8.18194	4.41428e-08	2.08865e-06
UP	NID2	2.57474	0.00737392	0.0699827
UP	NINJ1	2.38865	0.00485198	0.0486284
UP	NIPAL2	2.91453	0.00808046	0.0757003
UP	NIPAL4	5.46947	0.00896299	0.0814802
UP	NKG7	4.38402	2.52842e-05	0.000532705
UP	NKX3-1	5.16818	0.000558182	0.00770778
UP	NLGN2	3.28179	0.000382839	0.00552652
UP	NLRC3	3.81666	0.00194634	0.0228441
UP	NLRC4	4.843	1.21316e-05	0.000278942
UP	NLRC5	2.9602	0.00157149	0.0190833
UP	NLRP12	4.64559	0.0016278	0.0195615
UP	NLRP3	5.48176	3.86575e-08	1.86965e-06
UP	NLRP6	4.82863	0.00896299	0.0814802
UP	NME1-NME2	10.6902	9.66606e-15	4.74507e-12
UP	NME2	6.06752	7.45035e-10	6.83622e-08
UP	NMU	3.72075	0.00792789	0.0746271
UP	NOCT	2.82088	0.00139553	0.0172453
UP	NOD2	6.21234	4.24331e-08	2.0422e-06
UP	NOP2	5.1927	1.30124e-05	0.000297451
UP	NOS1	3.92486	2.09506e-05	0.000448601
UP	NPAS4	4.8534	0.00412479	0.0427637
UP	NPC2	2.30102	0.00659698	0.0636552
UP	NPFF	6.71337	6.58742e-05	0.00120888
UP	NPFFR2	6.30636	0.000180488	0.00283752
UP	NPHP3	3.65122	0.000856717	0.01123
UP	NPHP3-ACAD11	7.3062	4.15624e-07	1.43937e-05
UP	NPHS1	5.19165	0.00201642	0.0232772
UP	NPL	3.592	3.29054e-05	0.000670957
UP	NPPC	8.34656	1.48296e-10	1.69299e-08
UP	NR2F2	2.39353	0.00838497	0.0782916
UP	NR4A1	5.75605	1.12829e-10	1.34273e-08
UP	NR4A2	6.64014	3.07137e-12	5.6364e-10
UP	NR4A3	6.93533	5.56583e-13	1.36613e-10
UP	NRARP	2.95556	0.00287434	0.0316726
UP	NRG3	5.01212	0.000163982	0.00262638
UP	NRGN	5.55531	2.53543e-09	1.93719e-07
UP	NRIP1	3.56017	9.37204e-05	0.00164459
UP	NRIP3	4.62767	3.08711e-05	0.000633422
UP	NRP1	2.97531	0.000908478	0.0118767
UP	NRP2	3.27427	0.000690892	0.00931116
UP	NRROS	4.28585	0.000125698	0.00207936
UP	NT5C1B-RDH14	5.48262	0.00896299	0.0814802
UP	NUAK2	4.41924	0.000203948	0.0031608
UP	NUP210	3.81041	0.000124056	0.00206612
UP	NUSAP1	5.62466	8.6663e-07	2.76252e-05
UP	OASL	3.49232	0.00311787	0.0335282
UP	OCLM	2.57598	0.00423674	0.0436115
UP	OGFRL1	3.57584	0.000176069	0.0027967
UP	OLFML2B	3.4969	0.000174318	0.00277833
UP	OLR1	5.96123	7.70696e-11	9.8911e-09
UP	ORAI3	2.97914	0.00166874	0.0199924
UP	OSBPL10	3.27282	0.00420448	0.0433664
UP	OSCAR	4.00809	0.0001141	0.00191567
UP	OSM	7.92694	7.35907e-13	1.76223e-10
UP	OSR1	3.78661	0.000635844	0.00862254
UP	OTULINL	3.83641	0.000211493	0.00325971
UP	OVCA2	9.63483	7.84371e-12	1.3164e-09
UP	P2RX1	4.69502	3.92211e-05	0.000785863
UP	P2RX5-TAX1BP3	5.94469	1.84941e-05	0.000399506
UP	P2RY10	4.12701	0.00304162	0.0331255
UP	P2RY12	3.80161	0.00487374	0.0486284
UP	P2RY13	4.41557	0.00019115	0.0029884
UP	PABPC1L	2.77495	0.00251943	0.028205
UP	PADI4	6.35526	1.15446e-05	0.000266069
UP	PAG1	3.43549	0.000428943	0.00609459
UP	PAM16	2.87918	0.0032757	0.0350145
UP	PAPSS2	3.23577	0.000244786	0.00373475
UP	PARP15	4.46346	0.000152119	0.00246047
UP	PARP8	3.70437	0.000326381	0.00479702
UP	PAX1	3.34121	0.00136253	0.0169013
UP	PCDH20	5.75956	0.000180488	0.00283752
UP	PCDH7	2.79251	0.0034798	0.0368882
UP	PCDHGA1	5.2917	5.68091e-07	1.89068e-05
UP	PCDHGA11	3.94287	2.81392e-05	0.000582236
UP	PCDHGA12	4.02437	1.71744e-05	0.000376056
UP	PCDHGA2	5.20336	1.02313e-06	3.17379e-05
UP	PCDHGA3	6.36802	1.10998e-08	6.48677e-07
UP	PCDHGA4	5.16963	2.62922e-07	9.52535e-06
UP	PCDHGA5	4.97572	1.0573e-06	3.2592e-05
UP	PCDHGA6	4.0454	3.40416e-05	0.000691967
UP	PCDHGA7	4.3995	4.19438e-06	0.000109377
UP	PCDHGA8	5.03491	1.02313e-06	3.17379e-05
UP	PCDHGA9	3.75301	4.71737e-05	0.000917131
UP	PCDHGB1	5.91542	3.54735e-08	1.73273e-06
UP	PCDHGB2	4.65441	2.08418e-06	5.92258e-05
UP	PCDHGB3	4.3543	5.14285e-06	0.000132007
UP	PCDHGB4	5.13189	3.76888e-07	1.32627e-05
UP	PCDHGB5	4.64017	1.50137e-06	4.43322e-05
UP	PCDHGB6	2.65166	0.00322596	0.034558
UP	PCDHGB7	4.13612	1.04313e-05	0.000245597
UP	PCDHGC4	4.03778	1.88766e-05	0.000407319
UP	PCDHGC5	3.56519	9.16411e-05	0.00161242
UP	PCED1B	2.76608	0.00704376	0.0673703
UP	PCK1	5.66288	1.59381e-06	4.6641e-05
UP	PCP4	4.02847	0.00886757	0.0814802
UP	PCTP	2.91921	0.00470153	0.0477349
UP	PDE2A	3.88096	0.000359372	0.00522713
UP	PDE4A	3.23916	0.000716078	0.00963076
UP	PDE4B	3.48979	5.01979e-05	0.000970164
UP	PDE8B	3.46975	0.00311787	0.0335282
UP	PDF	4.59116	3.9571e-05	0.00079126
UP	PDPN	4.64779	3.504e-06	9.32312e-05
UP	PDXP	5.31179	2.57501e-05	0.000540779
UP	PEA15	2.26077	0.00878793	0.0814345
UP	PEG10	3.3979	8.26171e-05	0.00146945
UP	PET117	2.90195	0.00808046	0.0757003
UP	PF4	6.90613	1.20401e-09	1.01905e-07
UP	PF4V1	5.7967	5.17662e-05	0.000992657
UP	PFKFB3	4.40408	4.6754e-07	1.59941e-05
UP	PGGHG	3.50403	8.45478e-05	0.00150107
UP	PHACTR1	4.01198	4.0566e-05	0.000807864
UP	PHACTR2	2.44851	0.0101134	0.0906378
UP	PHF21B	4.43583	6.63246e-05	0.00121239
UP	PHLDA1	4.6402	6.81044e-07	2.22143e-05
UP	PHLDB2	2.46635	0.006702	0.0645101
UP	PIGY	10.7745	5.4706e-15	2.82686e-12
UP	PIK3AP1	4.24016	2.75545e-06	7.51473e-05
UP	PIK3CD	2.5728	0.00472112	0.047909
UP	PIK3CG	3.8054	0.000211493	0.00325971
UP	PIK3R2	7.84476	5.98472e-09	3.81545e-07
UP	PIK3R5	4.78181	2.19571e-06	6.22151e-05
UP	PIK3R6	4.45491	0.000385021	0.00552652
UP	PILRA	3.99139	1.4862e-05	0.000333642
UP	PILRB	4.09852	1.6624e-05	0.000368846
UP	PIM1	4.57247	4.34728e-07	1.4976e-05
UP	PIM3	2.76289	0.00121732	0.0153128
UP	PIP4K2A	2.64618	0.002321	0.0262227
UP	PITPNM1	2.4095	0.00852869	0.079407
UP	PKHD1L1	5.4055	1.34301e-05	0.000304519
UP	PLA2G2A	9.71618	1.39396e-14	6.51711e-12
UP	PLA2G4B	6.95709	8.7912e-08	3.73668e-06
UP	PLA2G7	3.72662	7.06383e-05	0.0012855
UP	PLAC8	2.87208	0.00653817	0.0631497
UP	PLAT	3.86951	2.44953e-05	0.000517194
UP	PLAU	3.47281	0.000130043	0.00214043
UP	PLAUR	5.4824	1.14905e-09	9.76739e-08
UP	PLB1	3.98217	0.00084333	0.0110915
UP	PLBD1	3.28558	0.000314794	0.00464411
UP	PLBD2	2.95304	0.000759201	0.0101206
UP	PLCB2	2.34212	0.00820133	0.0767228
UP	PLEK	5.36369	2.92716e-09	2.21068e-07
UP	PLEKHA2	2.47318	0.004179	0.0432344
UP	PLEKHO2	3.59978	4.13394e-05	0.000816641
UP	PLIN2	3.29024	0.000131828	0.00216797
UP	PLK2	2.71063	0.0025264	0.0282668
UP	PLK3	3.52672	7.42027e-05	0.00133919
UP	PLSCR1	2.43978	0.00452092	0.0460938
UP	PLSCR3	6.96732	5.10407e-08	2.38061e-06
UP	PLTP	4.57927	1.09482e-07	4.51635e-06
UP	PLXNC1	3.65091	0.000133201	0.0021869
UP	PLXND1	2.50277	0.00417567	0.0432227
UP	PMF1-BGLAP	8.49154	2.14595e-09	1.65897e-07
UP	PNOC	5.77517	5.55885e-07	1.85635e-05
UP	PNP	3.11035	0.000311104	0.00460725
UP	POC1B-GALNT4	8.71331	8.49544e-10	7.58257e-08
UP	POFUT2	2.40436	0.00724306	0.0688739
UP	POLD4	3.16053	0.00118363	0.0149177
UP	POU2F2	3.72032	0.00311787	0.0335282
UP	PPAN-P2RY11	7.97921	1.43735e-07	5.57781e-06
UP	PPARD	3.82237	1.50207e-05	0.000336698
UP	PPBP	6.00051	1.09178e-09	9.48594e-08
UP	PPT2-EGFL8	4.7375	0.000136304	0.00222483
UP	PRAF2	3.48755	0.000387157	0.00554906
UP	PRAM1	4.50727	7.16663e-05	0.001297
UP	PRC1	4.33441	3.89417e-05	0.000784267
UP	PRDM1	3.26482	0.00176601	0.0209784
UP	PRDM8	4.20365	0.00277327	0.0306794
UP	PRF1	5.1117	4.23067e-06	0.000109885
UP	PRG4	9.88598	4.77202e-17	8.51849e-14
UP	PRICKLE4	6.88563	3.75105e-06	9.847e-05
UP	PRKACA	2.27647	0.00840537	0.0784448
UP	PRKCQ	3.60367	0.00465245	0.04731
UP	PRLR	4.11221	0.00886757	0.0814802
UP	PRND	2.66645	0.00209673	0.0241333
UP	PROCR	3.5746	0.000103425	0.00179563
UP	PROK2	4.39721	8.6788e-05	0.00153529
UP	PROX1	3.38843	0.000271473	0.00408166
UP	PRR5	2.80598	0.00306889	0.03333
UP	PRR5-ARHGAP8	6.85718	1.15446e-05	0.000266069
UP	PRR9	8.81311	1.14569e-09	9.76739e-08
UP	PRRT2	4.28028	9.41335e-06	0.000223696
UP	PRUNE2	4.57934	0.000982459	0.0127002
UP	PSAP	3.35435	6.53447e-05	0.00120888
UP	PSD4	3.73461	0.000255934	0.00387174
UP	PSMA2	2.37137	0.00681133	0.0654021
UP	PSMA6	3.0708	0.000452035	0.00639954
UP	PSMA8	5.00142	0.00201642	0.0232772
UP	PSMB10	2.78646	0.00223332	0.0255407
UP	PSTPIP1	2.89015	0.00445637	0.0455282
UP	PTAFR	3.94447	9.9777e-05	0.00173536
UP	PTCRA	4.53328	0.00487374	0.0486284
UP	PTGDS	4.44399	7.16663e-05	0.001297
UP	PTGER2	4.52666	0.000608066	0.00826869
UP	PTGER4	4.39927	8.75855e-06	0.000210505
UP	PTGES3L-AARSD1	6.46099	0.000180488	0.00283752
UP	PTGIS	5.07264	2.59186e-08	1.34639e-06
UP	PTGS1	4.87729	3.47216e-06	9.25091e-05
UP	PTGS2	5.41983	4.29375e-08	2.05639e-06
UP	PTP4A1	8.74288	3.58658e-14	1.40852e-11
UP	PTPN12	2.77042	0.00155946	0.0189489
UP	PTPN18	3.71186	0.000104719	0.00181169
UP	PTPN6	3.42851	0.000126142	0.00208496
UP	PTPN7	3.95899	0.000211493	0.00325971
UP	PTPRC	4.66911	2.26676e-07	8.35809e-06
UP	PTPRCAP	8.05777	8.80736e-08	3.73668e-06
UP	PTPRE	4.10556	9.48473e-06	0.00022493
UP	PTPRJ	3.40149	0.000119556	0.00199457
UP	PTPRO	4.35609	0.00084333	0.0110915
UP	PTX3	4.49268	0.000569377	0.00782934
UP	PVRIG	6.71578	4.13244e-05	0.000816641
UP	PYGL	4.0136	1.25867e-05	0.000288729
UP	QSOX1	2.41838	0.00805631	0.0757003
UP	RAB20	2.77475	0.00128986	0.0161015
UP	RAB24	2.53632	0.010129	0.0906564
UP	RAB31	3.76801	1.93796e-05	0.000416343
UP	RAB3A	2.62501	0.00631809	0.0615693
UP	RAB3B	2.91258	0.00535497	0.0528687
UP	RAB4B	4.16873	5.30106e-05	0.00100553
UP	RAB4B-EGLN2	9.29429	6.51021e-11	8.5223e-09
UP	RAB5C	2.23463	0.00928117	0.0839839
UP	RAB5IF	3.87451	2.10182e-05	0.000448601
UP	RAB7B	4.54929	2.80771e-06	7.62549e-05
UP	RAB8B	2.64499	0.00217143	0.024891
UP	RABGEF1	4.84214	3.35051e-07	1.1897e-05
UP	RAC2	3.92262	2.10182e-05	0.000448601
UP	RAD50	2.78422	0.00296293	0.0325392
UP	RALGDS	3.52265	0.000125439	0.00207936
UP	RAP2B	2.90192	0.00107777	0.0137067
UP	RAPGEF1	2.58745	0.00251648	0.028188
UP	RAPGEF6	2.82333	0.00167718	0.0200567
UP	RAPH1	2.1762	0.0110524	0.0977592
UP	RARRES1	4.45983	3.13034e-05	0.000640284
UP	RASA3	4.66872	1.62333e-06	4.74341e-05
UP	RASGRP1	3.76838	0.00116503	0.0147211
UP	RASGRP2	2.71933	0.00416436	0.0431284
UP	RASGRP4	4.32074	9.82956e-05	0.00171439
UP	RASL11A	2.79189	0.00601189	0.0587603
UP	RASSF2	3.43975	0.0001113	0.0018808
UP	RASSF3	2.75733	0.00159551	0.0193392
UP	RASSF4	3.18059	0.00037136	0.00539751
UP	RASSF5	5.10965	8.08522e-08	3.49694e-06
UP	RBAK-RBAKDN	7.67963	7.41302e-07	2.38626e-05
UP	RBM14-RBM4	4.92501	1.05529e-07	4.39018e-06
UP	RBM34	3.19076	0.00185732	0.0219966
UP	RBPMS2	4.42385	0.00412479	0.0427637
UP	RCAN2	3.02518	0.0092562	0.0837965
UP	RCSD1	3.18689	0.0014912	0.0182054
UP	RDH10	2.74813	0.00179105	0.0212502
UP	REL	5.11287	2.43698e-08	1.27267e-06
UP	RELB	2.51981	0.00531148	0.0525687
UP	RELL1	2.32449	0.00878517	0.0814345
UP	RELT	3.96387	1.71744e-05	0.000376056
UP	RFFL	2.93292	0.00336199	0.0358004
UP	RFTN1	2.32481	0.0111322	0.098376
UP	RGS1	4.67527	1.36359e-07	5.38743e-06
UP	RGS18	5.78595	1.35137e-08	7.66919e-07
UP	RGS2	6.16133	1.63589e-11	2.63297e-09
UP	RGS4	2.68272	0.00241509	0.0271452
UP	RHBDF2	3.29269	0.000201498	0.0031352
UP	RHOB	3.43651	4.58923e-05	0.000894876
UP	RHOF	2.78436	0.00861703	0.0800399
UP	RHOG	2.91887	0.000753927	0.0100629
UP	RHOU	2.61156	0.00249948	0.0280296
UP	RILPL2	3.08554	0.00164336	0.0197243
UP	RIPOR2	5.20487	1.14718e-06	3.49783e-05
UP	RNASE1	3.02816	0.000316888	0.00467148
UP	RNASE2	7.58822	1.06932e-09	9.33209e-08
UP	RNASE3	6.66279	6.58742e-05	0.00120888
UP	RNASE4	5.99071	0.000312061	0.00460725
UP	RNASE6	3.38266	0.000187267	0.00293938
UP	RNASEH2A	3.66394	0.00311787	0.0335282
UP	RNASEK	5.56042	3.31571e-09	2.42034e-07
UP	RNASEK-C17orf49	10.7795	5.24337e-15	2.78267e-12
UP	RNASET2	4.5343	6.60631e-07	2.15843e-05
UP	RND3	3.39805	0.000336919	0.00493712
UP	RNF103-CHMP3	6.97095	1.01207e-08	5.98587e-07
UP	RNF122	3.00368	0.000649836	0.00877797
UP	RNF125	4.52509	1.12469e-05	0.000263223
UP	RNF144B	3.25052	0.000430474	0.00611192
UP	RNF149	2.60464	0.00220686	0.0252823
UP	RNF19B	2.75034	0.00149177	0.0182054
UP	RNF207	3.19923	0.00297644	0.032651
UP	RNF31	5.72768	1.29528e-06	3.90095e-05
UP	RPL17	4.71412	6.8788e-08	3.06286e-06
UP	RPL17-C18orf32	12.0821	1.07521e-18	3.01611e-15
UP	RPL36A-HNRNPH2	10.4613	4.15504e-14	1.59977e-11
UP	RPS10	5.04581	2.04026e-08	1.0976e-06
UP	RPS10-NUDT3	10.4082	5.72299e-14	2.08105e-11
UP	RPS17	4.1408	2.02819e-06	5.78018e-05
UP	RPS6KA3	3.02423	0.000799862	0.0106122
UP	RSC1A1	9.06311	2.45513e-10	2.59187e-08
UP	RTEL1	4.47523	2.58118e-05	0.000540918
UP	RTEL1-TNFRSF6B	4.605	1.48674e-05	0.000333642
UP	RTN1	3.41438	0.00227497	0.0258964
UP	RTN4	2.33164	0.00630309	0.0614536
UP	RUBCNL	4.25484	1.20132e-05	0.000276543
UP	RUFY4	3.00236	0.00231416	0.0262209
UP	RUNX1	4.97774	1.38716e-07	5.45858e-06
UP	RUNX2	4.47286	0.000114437	0.00191567
UP	S100A11	3.63341	1.99396e-05	0.000427905
UP	S100A12	5.97038	0.000312061	0.00460725
UP	S100A8	7.58169	7.38612e-15	3.71882e-12
UP	S100A9	5.36241	1.32701e-09	1.09813e-07
UP	S100P	4.79043	2.22381e-05	0.000472074
UP	S1PR3	2.30637	0.00947308	0.0854364
UP	S1PR4	3.86317	0.000342085	0.00499418
UP	SAMD4A	2.50532	0.00862572	0.0800825
UP	SAMHD1	3.12479	0.000325835	0.00479258
UP	SAMSN1	6.57803	3.66582e-11	5.3718e-09
UP	SAP25	7.76796	4.15624e-07	1.43937e-05
UP	SASH3	4.4095	3.107e-06	8.38037e-05
UP	SAT1	3.53111	2.93411e-05	0.000605348
UP	SATB1	5.40458	6.48719e-08	2.91493e-06
UP	SBNO2	2.96329	0.000585451	0.0080391
UP	SBSPON	4.39752	0.000136304	0.00222483
UP	SCHIP1	3.88364	0.00212178	0.0243502
UP	SCIMP	6.02068	1.43578e-06	4.24593e-05
UP	SCIN	3.90918	0.00487374	0.0486284
UP	SCN5A	3.96648	0.00277327	0.0306794
UP	SCO2	2.42917	0.00462751	0.0471051
UP	SCPEP1	2.278	0.00879429	0.081455
UP	SDC3	2.72721	0.00151138	0.0184103
UP	SDCBP	2.84748	0.000768389	0.010222
UP	SDS	6.04599	1.08236e-10	1.29593e-08
UP	SDSL	3.11331	0.00384371	0.0404042
UP	SEC14L2	3.89375	0.00487374	0.0486284
UP	SELL	5.04067	6.77007e-08	3.0213e-06
UP	SELPLG	3.5751	0.000103425	0.00179563
UP	SEMA4A	4.59031	5.78129e-07	1.91436e-05
UP	SEMA4D	3.87546	9.9777e-05	0.00173536
UP	SEMA6B	4.9029	4.45618e-06	0.000115437
UP	SEMA6D	4.62327	6.3227e-06	0.000158358
UP	SEMA7A	3.66108	0.00102471	0.0131683
UP	SENP3-EIF4A1	10.262	2.22544e-16	2.42771e-13
UP	SERPINB1	3.88722	1.00638e-05	0.000237229
UP	SERPINB2	4.92555	5.01592e-08	2.35066e-06
UP	SERPINB3	5.76249	0.00201642	0.0232772
UP	SERPINB4	6.48579	0.000107581	0.00183162
UP	SERPINB7	7.30838	2.65109e-06	7.26037e-05
UP	SERPINB8	3.57241	0.000244575	0.00373444
UP	SERPINB9	5.50633	3.16996e-09	2.33129e-07
UP	SERPINE1	4.56358	2.14715e-07	7.98514e-06
UP	SERTAD2	2.79377	0.00301331	0.0330176
UP	SESN2	2.93818	0.00092441	0.012077
UP	SESN3	2.84361	0.00117882	0.0148666
UP	SFMBT2	3.92972	0.000476053	0.00670091
UP	SGIP1	3.79528	0.000109244	0.00185724
UP	SGK1	2.72029	0.00149808	0.0182597
UP	SGMS2	3.37604	0.00054039	0.00754164
UP	SGPP2	3.46273	0.00169604	0.0202329
UP	SGSM3	5.29524	5.68091e-07	1.89068e-05
UP	SH2B2	2.89471	0.00653817	0.0631497
UP	SH2D2A	3.96753	0.000376937	0.00546239
UP	SH3BGR	3.43506	0.00792789	0.0746271
UP	SH3BP1	5.61245	2.4469e-06	6.80556e-05
UP	SH3RF1	2.5094	0.00930816	0.0841893
UP	SH3TC1	4.13185	5.84733e-06	0.000147581
UP	SHB	3.73988	0.000439039	0.00622003
UP	SHPK	2.89858	0.00601189	0.0587603
UP	SIGLEC1	6.14353	1.58146e-10	1.79501e-08
UP	SIGLEC11	5.1286	0.000558182	0.00770778
UP	SIGLEC14	6.67954	8.13819e-10	7.43262e-08
UP	SIGLEC5	7.33956	3.75105e-06	9.847e-05
UP	SIGLEC7	4.86299	3.92211e-05	0.000785863
UP	SIGLEC9	4.70118	5.37291e-06	0.000136423
UP	SIK1B	5.33667	2.34388e-08	1.2306e-06
UP	SIM2	4.29346	1.70657e-05	0.000375255
UP	SIPA1L2	3.78172	0.000112956	0.00190386
UP	SIRPB1	4.24573	0.0016278	0.0195615
UP	SIRPB2	4.78856	4.58222e-06	0.000118546
UP	SIX2	5.20171	0.00896299	0.0814802
UP	SKAP1	3.51486	0.00485449	0.0486284
UP	SKAP2	3.83746	4.31282e-05	0.00084602
UP	SLA	5.32709	7.19781e-09	4.45856e-07
UP	SLA2	4.77206	2.94103e-05	0.000605348
UP	SLAMF6	3.69128	0.00304162	0.0331255
UP	SLAMF8	3.27985	0.00311472	0.0335282
UP	SLC11A1	4.97849	2.83074e-08	1.45891e-06
UP	SLC15A3	3.55784	8.39326e-05	0.00149149
UP	SLC16A10	4.97161	1.39343e-06	4.13313e-05
UP	SLC16A3	4.94418	7.83937e-08	3.3981e-06
UP	SLC16A6	6.70688	9.84892e-10	8.63364e-08
UP	SLC16A7	3.84609	0.00194634	0.0228441
UP	SLC22A15	3.5949	0.00311787	0.0335282
UP	SLC22A23	3.26709	0.00113613	0.0144209
UP	SLC22A4	3.41567	0.00136253	0.0169013
UP	SLC24A4	4.04428	0.00886757	0.0814802
UP	SLC25A19	2.61867	0.00305559	0.0332223
UP	SLC25A32	4.21087	1.58904e-05	0.000354779
UP	SLC25A37	2.36833	0.00576159	0.0566523
UP	SLC25A44	2.39529	0.00699843	0.0670021
UP	SLC26A9	4.42539	9.83095e-05	0.00171439
UP	SLC28A3	6.72711	5.37745e-06	0.000136423
UP	SLC2A14	4.17279	0.00194634	0.0228441
UP	SLC2A3	5.67029	2.11923e-10	2.33782e-08
UP	SLC2A5	4.20701	5.30106e-05	0.00100553
UP	SLC2A6	3.47996	0.0015999	0.0193565
UP	SLC2A9	3.18049	0.00635518	0.0616553
UP	SLC31A2	3.25688	0.000287867	0.004292
UP	SLC36A1	2.79605	0.00261452	0.0291863
UP	SLC37A2	4.24152	1.0626e-05	0.000249584
UP	SLC39A1	4.68132	2.80771e-06	7.62549e-05
UP	SLC39A8	3.54582	6.39223e-05	0.00119541
UP	SLC41A2	2.84525	0.00808046	0.0757003
UP	SLC43A2	4.86269	1.68406e-07	6.49669e-06
UP	SLC43A3	2.75523	0.00200679	0.0232772
UP	SLC44A5	5.0155	7.48813e-05	0.0013428
UP	SLC46A3	3.25498	0.00136253	0.0169013
UP	SLC4A1	4.85113	0.00277327	0.0306794
UP	SLC4A5	3.0785	0.0092562	0.0837965
UP	SLC6A6	3.44823	0.00017474	0.00278281
UP	SLC7A2	5.60731	2.64673e-08	1.37127e-06
UP	SLC7A7	3.4918	0.000112835	0.00190386
UP	SLC7A8	2.97395	0.000586768	0.00805156
UP	SLC8A1	4.37909	5.10546e-05	0.000984782
UP	SLC8B1	2.81341	0.00152019	0.0185062
UP	SLC9A3R1	2.94045	0.000934812	0.0121967
UP	SLC9A9	3.86662	4.48466e-05	0.0008771
UP	SLCO2B1	2.974	0.000607235	0.00826869
UP	SLCO4A1	4.91671	4.45618e-06	0.000115437
UP	SMAD7	3.0576	0.000724569	0.009716
UP	SMAP2	2.32329	0.00653749	0.0631497
UP	SMIM3	5.01299	4.20731e-07	1.45449e-05
UP	SMIM39	6.56785	0.000107581	0.00183162
UP	SMIM40	8.13724	5.5268e-08	2.53561e-06
UP	SMOC2	3.80117	0.000262093	0.00395881
UP	SMPDL3A	2.43342	0.00489501	0.0488159
UP	SNAI1	5.50065	6.74584e-08	3.01734e-06
UP	SNCA	5.12799	1.84941e-05	0.000399506
UP	SNCAIP	4.16304	0.00487374	0.0486284
UP	SNRPN	3.47538	0.000121319	0.00202226
UP	SNURF	3.73454	5.45271e-05	0.0010315
UP	SNX10	2.47033	0.0110153	0.0975183
UP	SNX15	2.83061	0.00773295	0.0731075
UP	SNX20	4.59782	0.00027136	0.00408166
UP	SOBP	4.20747	4.86875e-05	0.000942829
UP	SOCS3	5.29135	2.79111e-09	2.12427e-07
UP	SOD2	4.25627	8.12726e-07	2.60338e-05
UP	SORL1	5.09149	1.17711e-07	4.77555e-06
UP	SOX13	2.64071	0.00807969	0.0757003
UP	SP140	3.51124	0.00116503	0.0147211
UP	SPATA22	6.07754	0.000312061	0.00460725
UP	SPECC1L-ADORA2A	7.8689	3.5439e-08	1.73273e-06
UP	SPI1	5.39699	7.70336e-09	4.74179e-07
UP	SPIB	3.8984	0.00485449	0.0486284
UP	SPN	3.31148	0.00176601	0.0209784
UP	SPNS1	5.10902	9.23664e-07	2.93006e-05
UP	SPOCK1	3.04686	0.00720723	0.0685665
UP	SPOCK2	2.80708	0.00182728	0.0216539
UP	SPOUT1	5.92555	1.7332e-05	0.000376056
UP	SPSB1	3.80625	6.01968e-05	0.00113117
UP	SPTBN5	3.71017	0.00886757	0.0814802
UP	SQOR	2.48601	0.00652819	0.0631497
UP	SRA1	2.68626	0.0015236	0.0185362
UP	SRCAP	5.0815	3.76406e-07	1.32627e-05
UP	SRF	2.22701	0.00905517	0.082242
UP	SRGN	6.5229	7.7584e-13	1.79228e-10
UP	SRXN1	8.40144	1.26714e-08	7.23302e-07
UP	SRY	6.20661	1.34301e-05	0.000304519
UP	SSH2	2.46782	0.00526077	0.0521193
UP	SST	3.92626	1.90356e-05	0.0004103
UP	ST20-MTHFS	5.82734	4.06632e-07	1.42838e-05
UP	ST3GAL1	3.59602	3.88633e-05	0.000784267
UP	ST6GAL2	2.90379	0.00274475	0.030536
UP	ST6GALNAC2	3.87156	0.000273418	0.00410148
UP	ST6GALNAC6	5.58045	8.14394e-07	2.60447e-05
UP	ST8SIA4	3.4019	0.00105812	0.0134742
UP	STAB1	5.09941	8.81667e-09	5.31056e-07
UP	STARD8	3.8803	0.000104902	0.00181326
UP	STAT4	4.48839	2.7192e-06	7.42619e-05
UP	STC1	5.61047	5.7476e-09	3.7495e-07
UP	STEAP4	3.01276	0.00499608	0.0497075
UP	STIMATE	5.51386	2.4469e-06	6.80556e-05
UP	STIMATE-MUSTN1	5.06933	2.94103e-05	0.000605348
UP	STK10	3.78361	2.40367e-05	0.000508603
UP	STK17B	4.23735	1.77974e-06	5.16203e-05
UP	STK26	3.60459	0.000856717	0.01123
UP	STK40	2.2149	0.0109231	0.0967463
UP	STON1-GTF2A1L	6.46697	1.62809e-08	8.95494e-07
UP	STX11	5.66303	1.70485e-07	6.56402e-06
UP	STX16	2.65403	0.00207341	0.0239069
UP	STX16-NPEPL1	5.43792	5.73438e-08	2.61253e-06
UP	STX1B	3.42031	0.00485449	0.0486284
UP	STXBP5L	4.98248	0.00412479	0.0427637
UP	SULF2	2.88082	0.00121109	0.0152442
UP	SULT1B1	4.57348	0.0002489	0.00378282
UP	SUPT4H1	6.13174	2.47965e-08	1.29152e-06
UP	SUSD3	4.37486	0.000569377	0.00782934
UP	SUSD6	3.05564	0.000482848	0.00678684
UP	SV2A	2.88399	0.00653817	0.0631497
UP	SV2C	4.97505	0.00201642	0.0232772
UP	SYCE1L	3.13725	0.0108974	0.0965618
UP	SYK	3.34515	0.000336919	0.00493712
UP	SYN1	3.49885	0.000344215	0.00502155
UP	SYNGAP1	2.59858	0.00396479	0.0415214
UP	SYNJ1	2.36117	0.00763548	0.0723252
UP	SYNJ2BP-COX16	8.75632	4.19023e-11	5.96227e-09
UP	SYS1-DBNDD2	8.05484	3.535e-09	2.47905e-07
UP	SYT6	4.66183	0.00039031	0.00557391
UP	SYTL3	3.66872	9.08268e-05	0.00159953
UP	SYTL5	4.2657	0.000982459	0.0127002
UP	TACC1	2.60154	0.00302717	0.0331255
UP	TAF10	2.59812	0.00767741	0.0726874
UP	TAL1	3.35542	0.00792789	0.0746271
UP	TAP2	2.87578	0.00225627	0.0257732
UP	TAX1BP3	4.21658	9.97641e-06	0.000235453
UP	TBC1D10C	3.12044	0.00292416	0.0321314
UP	TBC1D2	2.55591	0.00569437	0.0560194
UP	TBC1D3L	5.24381	0.00896299	0.0814802
UP	TBX18	4.93698	0.00412479	0.0427637
UP	TBXAS1	3.99159	4.9144e-05	0.00095073
UP	TCF4	2.49738	0.00444159	0.0454246
UP	TCF7	2.90085	0.00601189	0.0587603
UP	TCIM	3.55965	4.38145e-05	0.000858625
UP	TCIRG1	3.11496	0.000338978	0.00495989
UP	TEN1	6.42229	3.75105e-06	9.847e-05
UP	TEN1-CDK3	5.8136	7.30019e-06	0.000180537
UP	TENT5C	5.1813	8.38272e-08	3.60972e-06
UP	TFAP2A	3.05662	0.00808046	0.0757003
UP	TFAP2B	2.49548	0.00473644	0.0480396
UP	TFEC	3.47777	0.00116503	0.0147211
UP	TFPI2	6.31269	1.91079e-07	7.16037e-06
UP	TFRC	3.41757	5.32919e-05	0.0010091
UP	TGFB1	3.71274	2.09736e-05	0.000448601
UP	TGFBI	3.12581	0.000231111	0.0035371
UP	TGFBR2	2.7333	0.00167718	0.0200567
UP	TGIF2-RAB5IF	9.99984	7.70905e-13	1.79228e-10
UP	TGM1	6.14189	1.56906e-08	8.70341e-07
UP	TGM2	2.42636	0.006702	0.0645101
UP	TGOLN2	2.70892	0.00144196	0.017763
UP	THBD	6.13223	5.76385e-11	7.80544e-09
UP	THBS1	5.64964	2.30989e-10	2.47852e-08
UP	THEMIS	4.10797	0.00487374	0.0486284
UP	THEMIS2	4.69359	1.95642e-07	7.31738e-06
UP	THSD7B	4.68402	0.000385021	0.00552652
UP	TIAF1	4.28809	0.000125698	0.00207936
UP	TIAM1	3.7064	0.000255934	0.00387174
UP	TICAM1	2.36821	0.0106451	0.0947841
UP	TICAM2	4.65341	0.000136304	0.00222483
UP	TIMD4	2.89527	0.00267433	0.0298031
UP	TIMP1	2.18006	0.0091977	0.0834594
UP	TIMP2	2.86204	0.000744619	0.00994649
UP	TJP2	5.95135	4.24331e-08	2.0422e-06
UP	TKTL1	4.90334	0.00896299	0.0814802
UP	TLE4	3.77821	0.000211475	0.00325971
UP	TLNRD1	3.56805	7.08887e-05	0.00128886
UP	TLR1	4.06014	1.69179e-05	0.000373258
UP	TLR2	5.43571	9.17588e-09	5.47652e-07
UP	TLR4	4.45038	8.82131e-06	0.000211496
UP	TLR6	4.34709	0.000152119	0.00246047
UP	TLR7	3.52939	0.00116503	0.0147211
UP	TLR8	3.85744	0.000342085	0.00499418
UP	TM4SF1	4.25717	1.63941e-06	4.77619e-05
UP	TM4SF19-TCTEX1D2	4.53074	0.00896299	0.0814802
UP	TM6SF1	2.9384	0.00369772	0.0390158
UP	TM9SF1	3.80843	9.78365e-05	0.00171223
UP	TMBIM4	2.60933	0.00351518	0.0372298
UP	TMC6	3.69431	8.17483e-05	0.00145531
UP	TMC8	4.64184	3.35542e-06	8.96421e-05
UP	TMCC3	5.17083	1.91433e-06	5.47955e-05
UP	TMED7-TICAM2	6.94469	6.09752e-08	2.76515e-06
UP	TMEFF1	4.10602	0.0016278	0.0195615
UP	TMEM100	5.15813	2.33867e-07	8.58356e-06
UP	TMEM106A	3.88958	3.86932e-05	0.000782472
UP	TMEM140	2.65504	0.00685914	0.0657006
UP	TMEM150B	3.39451	0.00176601	0.0209784
UP	TMEM154	5.62336	3.12812e-06	8.41422e-05
UP	TMEM156	4.14978	0.00886757	0.0814802
UP	TMEM189-UBE2V1	10.0348	6.24302e-13	1.51343e-10
UP	TMEM229A	5.36667	3.66407e-09	2.55134e-07
UP	TMEM256-PLSCR3	8.02525	3.535e-09	2.47905e-07
UP	TMEM265	6.9195	2.64976e-05	0.000550588
UP	TMEM273	4.25695	0.000152119	0.00246047
UP	TMEM35B	8.3614	1.54315e-08	8.58395e-07
UP	TMEM51	3.29185	0.00126038	0.0157837
UP	TMEM86B	4.28606	0.000114437	0.00191567
UP	TMEM88	5.27518	2.19595e-07	8.12048e-06
UP	TMIGD3	3.65681	0.000856717	0.01123
UP	TMOD1	4.11324	0.00487374	0.0486284
UP	TNC	3.37382	9.27646e-05	0.00163073
UP	TNFAIP2	4.94853	8.32864e-08	3.59431e-06
UP	TNFAIP3	4.61159	1.31739e-07	5.23651e-06
UP	TNFAIP8L2	2.87894	0.00808046	0.0757003
UP	TNFAIP8L3	3.65387	0.00304162	0.0331255
UP	TNFRSF10A	3.38841	0.00169604	0.0202329
UP	TNFRSF10C	7.68443	1.33522e-09	1.09813e-07
UP	TNFRSF10D	2.41226	0.00715009	0.0682211
UP	TNFRSF11B	5.14346	2.25364e-06	6.36728e-05
UP	TNFRSF12A	2.68133	0.00313431	0.0336866
UP	TNFRSF13C	3.57596	0.000408468	0.0058163
UP	TNFRSF1A	2.57146	0.00260978	0.02915
UP	TNFRSF1B	6.78562	1.43321e-12	2.96238e-10
UP	TNFRSF21	4.47215	2.09822e-06	5.95386e-05
UP	TNFRSF6B	7.42885	2.65109e-06	7.26037e-05
UP	TNFRSF8	4.19905	0.000275931	0.00412855
UP	TNFRSF9	4.81573	0.0016278	0.0195615
UP	TNFSF12	3.44592	0.000351182	0.00511939
UP	TNFSF12-TNFSF13	9.76024	3.59005e-12	6.52725e-10
UP	TNFSF13	5.22972	9.84304e-08	4.12107e-06
UP	TNFSF13B	2.64465	0.00447591	0.0456803
UP	TNFSF14	3.41741	0.00311787	0.0335282
UP	TNFSF15	3.80701	0.00146471	0.0179533
UP	TNFSF18	4.12303	0.000203948	0.0031608
UP	TNFSF8	6.53545	2.78175e-08	1.43743e-06
UP	TNNI3K	4.46086	0.00487374	0.0486284
UP	TNS3	2.79898	0.00148207	0.0181434
UP	TNXB	2.85664	0.0032757	0.0350145
UP	TOB1	2.2202	0.0103778	0.0927535
UP	TOB2	2.3624	0.00535526	0.0528687
UP	TOMM6	10.8848	2.72489e-15	1.57371e-12
UP	TOR4A	3.31054	0.00169604	0.0202329
UP	TP53INP2	4.15887	7.20325e-06	0.000178364
UP	TPCN1	2.49794	0.00498995	0.0496869
[truncated: 229 more rows]
