# Supplementary material for: Impaired neutrophil-mediated cell death drives Ewing’s Sarcoma in the background of Down syndrome
Source: Front Oncol. 2024 Oct 3;14:1429833. doi: 10.3389/fonc.2024.1429833 (PMC11484044; doi:10.3389/fonc.2024.1429833)
Supplement: Supplementary file 12 [file Table10.xlsx]

## Sheet: KEGG SUPERCLASSES
Supplementary Table 10. Significantly enriched Kegg superclasses gene sets for differentially expressed genes
ID	Direction	GeneRatio	BgRatio	Rich Factor	pvalue	FDR	geneID
Infectious diseases: parasitic	UP	29/569	71/4802	0.408451	3.79495e-10	1.21438e-08	C3/CR1/FCGR2A/FCGR3A/FCGR3B/FOS/HLA-DMA/HLA-DMB/HLA-DQA1/HLA-DQB1/HLA-DRA/HLA-DRB1/HLA-DRB5/IFNGR1/IL10/IL1A/IL1B/ITGAM/ITGB2/MYD88/NCF1/NCF2/NCF4/NFKB1/PTGS2/PTPN6/TGFB1/TLR2/TLR4
Immune diseases	UP	42/569	188/4802	0.223404	2.46634e-05	0.000394614	BTK/C1QA/C1QB/C1QC/C1R/C1S/C2/C3/C4A/C4B/CD28/CD3D/CD3E/CD4/CD80/CD86/CD8A/CIITA/FCGR2A/FCGR2B/FCGR3A/FCGR3B/GZMB/HLA-B/HLA-C/HLA-DMA/HLA-DMB/HLA-DQA1/HLA-DQB1/HLA-DRA/HLA-DRB1/HLA-DRB5/HLA-G/ICOS/IL10/IL2RG/IL7R/LCK/PRF1/PTPRC/TAP2/TNFRSF13C
Cardiovascular diseases	UP	19/569	72/4802	0.263889	0.000507369	0.00541194	CD28/CD80/CD86/CXADR/HLA-B/HLA-C/HLA-DMA/HLA-DMB/HLA-DQA1/HLA-DQB1/HLA-DRA/HLA-DRB1/HLA-DRB5/HLA-G/ICAM1/ITGAL/ITGB2/PRF1/RAC2
Translation	DOWN	7/29	127/4802	0.0551181	7.37402e-06	0.000117984	RPL24/RPL39/RPL41/RPS11/RPS27/RPS3A/RPSA

## Sheet: KEGG PATHWAYS
Supplementary Table 10. Significantly enriched Kegg gene sets for differentially expressed genes
ID	Direction	GeneRatio	BgRatio	Rich Factor	pvalue	FDR	geneID
Cytochine cytochine receptor interaction	UP	83/569	266/4804	0.31	2.64E-18	3.81E-16	AMH/BMP2/CCL2/CCL20/CCL3/CCL4/CCL4L2/CCL5/CCL7/CCR1/CCR3/CCR4/CCR5/CCR7/CLCF1/CSF1R/CSF2RB/CSF3R/CXCL1/CXCL16/CXCL2/CXCL3/CXCL5/CXCL6/CXCR1/CXCR2/CXCR4/FLT3LG/IFNAR1/IFNAR2/IFNE/IFNGR1/IL10/IL10RA/IL10RB/IL12RB1/IL13RA1/IL18/IL18RAP/IL1A/IL1B/IL1R1/IL1R2/IL21R/IL2RA/IL2RB/IL2RG/IL4R/IL6/IL6R/IL7R/INHBA/LIF/LTB/OSM/PF4/PF4V1/PLEKHO2/PPBP/PRLR/RELT/TGFB1/TGFBR2/TNFRSF10A/TNFRSF10C/TNFRSF10D/TNFRSF1…
Hematopoietic cell lineage	UP	37/569	87/4804	0.43	2.87E-13	2.07E-11	ANPEP/CD14/CD33/CD37/CD38/CD3D/CD3E/CD3G/CD4/CD44/CD5/CD7/CD8A/CR1/CSF1R/CSF3R/FLT3LG/GP1BB/GP9/HLA-DRA/HLA-DRB1/HLA-DRB5/IL1A/IL1B/IL1R1/IL1R2/IL2RA/IL4R/IL6/IL6R/IL7R/ITGA2/ITGA2B/ITGAM/ITGB3/MS4A1/TFRC
Leishmania infection	UP	29/569	71/4804	0.41	3.76E-10	1.80E-08	C3/CR1/FCGR2A/FCGR3A/FCGR3B/FOS/HLA-DMA/HLA-DMB/HLA-DQA1/HLA-DQB1/HLA-DRA/HLA-DRB1/HLA-DRB5/IFNGR1/IL10/IL1A/IL1B/ITGAM/ITGB2/MYD88/NCF1/NCF2/NCF4/NFKB1/PTGS2/PTPN6/TGFB1/TLR2/TLR4
Cell adhesion molecules cams	UP	37/569	133/4804	0.28	3.01E-07	8.83E-06	CD226/CD274/CD28/CD4/CD58/CD6/CD80/CD86/CD8A/CLDN15/CTLA4/F11R/HLA-B/HLA-C/HLA-DMA/HLA-DMB/HLA-DQA1/HLA-DQB1/HLA-DRA/HLA-DRB1/HLA-DRB5/HLA-G/ICAM1/ICAM3/ICOS/ITGAL/ITGAM/ITGB2/ITGB8/NLGN2/PTPRC/SDC3/SELL/SELPLG/SIGLEC1/SPN/VCAN
Chemokine signaling pathway	UP	47/569	189/4804	0.25	3.06E-07	8.83E-06	ARRB2/CCL2/CCL20/CCL3/CCL4/CCL4L2/CCL5/CCL7/CCR1/CCR3/CCR4/CCR5/CCR7/CXCL1/CXCL16/CXCL2/CXCL3/CXCL5/CXCL6/CXCR1/CXCR2/CXCR4/DOCK2/ELMO1/FGR/GNG10/GNG12/GNG2/GNG5/HCK/ITK/LYN/NCF1/NFKB1/PF4/PF4V1/PIK3CD/PIK3CG/PIK3R2/PIK3R5/PLCB2/PPBP/PRKACA/RAC2/RASGRP2/TIAM1/WAS
Allograft rejection	UP	16/569	37/4804	0.43	1.44E-06	2.97E-05	CD28/CD80/CD86/GZMB/HLA-B/HLA-C/HLA-DMA/HLA-DMB/HLA-DQA1/HLA-DQB1/HLA-DRA/HLA-DRB1/HLA-DRB5/HLA-G/IL10/PRF1
Complement and coagulation cascades	UP	23/569	68/4804	0.34	1.44E-06	2.97E-05	BDKRB1/C1QA/C1QB/C1QC/C1R/C1S/C2/C3/C3AR1/C4A/C4B/C5AR1/CFB/CFD/CFH/CFI/CR1/F13A1/PLAT/PLAU/PLAUR/SERPINE1/THBD
Intestinal immune network for IGA production	UP	18/569	47/4804	0.38	2.68E-06	4.83E-05	CD28/CD80/CD86/CXCR4/HLA-DMA/HLA-DMB/HLA-DQA1/HLA-DQB1/HLA-DRA/HLA-DRB1/HLA-DRB5/ICOS/IL10/IL6/TGFB1/TNFRSF13C/TNFSF13/TNFSF13B
Natural killer cell mediated cytotoxicity	UP	35/569	136/4804	0.26	4.58E-06	7.32E-05	CD244/CD48/FCER1G/FCGR3A/FCGR3B/GZMB/HCST/HLA-B/HLA-C/HLA-G/ICAM1/IFNAR1/IFNAR2/IFNGR1/ITGAL/ITGB2/KLRK1/LAT/LCK/LCP2/NFATC1/NFATC2/PIK3CD/PIK3CG/PIK3R2/PIK3R5/PRF1/PTPN6/RAC2/SYK/TNFRSF10A/TNFRSF10C/TNFRSF10D/TYROBP/ULBP1
Toll like receptor signaling pathway	UP	28/569	101/4804	0.28	9.21E-06	1.33E-04	CCL3/CCL4/CCL5/CD14/CD80/CD86/FOS/IFNAR1/IFNAR2/IL1B/IL6/IRF5/MAP2K3/MAP3K8/MYD88/NFKB1/PIK3CD/PIK3CG/PIK3R2/PIK3R5/TICAM1/TICAM2/TLR1/TLR2/TLR4/TLR6/TLR7/TLR8
T cell receptor signaling pathway	UP	29/569	107/4804	0.27	1.04E-05	1.36E-04	CD28/CD3D/CD3E/CD3G/CD4/CD8A/CTLA4/FOS/GRAP2/ICOS/IL10/ITK/LAT/LCK/LCP2/MALT1/MAP3K8/NFATC1/NFATC2/NFKB1/PIK3CD/PIK3CG/PIK3R2/PIK3R5/PRKCQ/PTPN6/PTPRC/RASGRP1/ZAP70
Primary immunodeficiency	UP	13/569	34/4804	0.38	6.85E-05	8.22E-04	BTK/CD3D/CD3E/CD4/CD8A/CIITA/ICOS/IL2RG/IL7R/LCK/PTPRC/TAP2/TNFRSF13C
FC gamma R mediated phagocytosis	UP	25/569	96/4804	0.26	8.68E-05	9.61E-04	ARPC1A/ARPC1B/ASAP2/DOCK2/FCGR2A/FCGR2B/FCGR3A/GAB2/HCK/INPP5D/LAT/LYN/MARCKS/NCF1/PIK3CD/PIK3CG/PIK3R2/PIK3R5/PLA2G4B/PTPRC/RAC2/SCIN/SYK/VASP/WAS
JAK STAT signaling pathway	UP	33/569	154/4804	0.21	4.15E-04	4.27E-03	CLCF1/CSF2RB/CSF3R/IFNAR1/IFNAR2/IFNE/IFNGR1/IL10/IL10RA/IL10RB/IL12RB1/IL13RA1/IL13RA2/IL21R/IL2RA/IL2RB/IL2RG/IL4R/IL6/IL6R/IL7R/IRF9/LIF/OSM/PIK3CD/PIK3CG/PIK3R2/PIK3R5/PIM1/PRLR/PTPN6/SOCS3/STAT4
Viral myocarditis	UP	19/569	72/4804	0.26	5.05E-04	4.85E-03	CD28/CD80/CD86/CXADR/HLA-B/HLA-C/HLA-DMA/HLA-DMB/HLA-DQA1/HLA-DQB1/HLA-DRA/HLA-DRB1/HLA-DRB5/HLA-G/ICAM1/ITGAL/ITGB2/PRF1/RAC2
B cell receptor signaling pathway	UP	19/569	74/4804	0.26	7.31E-04	6.58E-03	BTK/DAPP1/FCGR2B/FOS/INPP5D/LILRB3/LYN/MALT1/NFATC1/NFATC2/NFKB1/PIK3AP1/PIK3CD/PIK3CG/PIK3R2/PIK3R5/PTPN6/RAC2/SYK
Lysosome	UP	26/569	120/4804	0.22	1.41E-03	1.18E-02	AP1S3/ARSB/ARSG/ATP6V0A1/ATP6V0C/CD68/CLN3/CTSB/CTSC/CTSD/CTSS/CTSZ/GLA/IDS/LAMP1/LAPTM5/LGMN/LIPA/MAN2B1/MANBA/MCOLN1/NPC2/PSAP/SLC11A1/TCIRG1/TPP1
NOD like receptor signaling pathway	UP	16/569	61/4804	0.26	1.48E-03	1.18E-02	BIRC3/CCL2/CCL5/CCL7/CXCL1/CXCL2/IL18/IL1B/IL6/MEFV/NFKB1/NLRC4/NLRP3/NOD2/PSTPIP1/TNFAIP3
Apoptosis	UP	19/569	87/4804	0.22	5.44E-03	4.12E-02	BIRC3/CASP9/CSF2RB/IL1A/IL1B/IL1R1/IRAK2/IRAK3/MYD88/NFKB1/PIK3CD/PIK3CG/PIK3R2/PIK3R5/PRKACA/TNFRSF10A/TNFRSF10C/TNFRSF10D/TNFRSF1A
Antigen processing and preservation	UP	19/569	88/4804	0.22	6.19E-03	4.46E-02	CD4/CD74/CD8A/CIITA/CTSB/CTSS/HLA-B/HLA-C/HLA-DMA/HLA-DMB/HLA-DQA1/HLA-DQB1/HLA-DRA/HLA-DRB1/HLA-DRB5/HLA-G/IFI30/LGMN/TAP2
FC epsilon RI rignaling pathway	UP	17/569	78/4804	0.22	8.49E-03	5.82E-02	BTK/FCER1G/GAB2/INPP5D/JMJD7-PLA2G4B/LAT/LCP2/LYN/MAP2K3/PIK3CD/PIK3CG/PIK3R2/PIK3R5/PLA2G2A/PLA2G4B/RAC2/SYK
MAPK signaling pathway	UP	43/569	266/4804	0.16	1.88E-02	1.23E-01	ARRB2/CD14/DUSP1/DUSP2/DUSP4/DUSP5/DUSP6/DUSP8/FGF11/FGFR1/FLNC/FOS/GADD45B/GNG12/IL1A/IL1B/IL1R1/IL1R2/JMJD7-PLA2G4B/JUND/MAP2K3/MAP3K1/MAP3K8/MEF2C/MKNK1/MRAS/NFATC2/NFKB1/NR4A1/PLA2G2A/PLA2G4B/PRKACA/PTPN7/RAC2/RASGRP1/RASGRP2/RASGRP4/RELB/RPS6KA3/SRF/TGFB1/TGFBR2/TNFRSF1A
Arachidonic acid metabolism	UP	12/569	57/4804	0.21	3.21E-02	1.94E-01	ALOX12/ALOX5/CYP4F3/GPX3/JMJD7-PLA2G4B/PLA2G2A/PLA2G4B/PTGDS/PTGIS/PTGS1/PTGS2/TBXAS1
Leukocyte transendothelial migration	UP	21/569	117/4804	0.18	3.23E-02	1.94E-01	CLDN15/CXCR4/CYBB/F11R/ICAM1/ITGAL/ITGAM/ITGB2/ITK/NCF1/NCF2/NCF4/PIK3CD/PIK3CG/PIK3R2/PIK3R5/RAC2/RASSF5/TXK/VASP/VCL
Ribosome	DOWN	7/29	87/4804	0.08	5.65906e+07	1.8109e+09	RPL24/RPL39/RPL41/RPS11/RPS27/RPS3A/RPSA

## Sheet: HALLMARKS
Supplementary Table 10. Significantly enriched Hallmark gene sets for differentially expressed genes
ID	Direction	GeneRatio	BgRatio	Rich Factor	pvalue	FDR	geneID
TNFA signaling via NFKB	UP	117/647	200/4383	0.585	3.3705e-49	1.68525e-47	ABCA1/ACKR3/AREG/ATF3/ATP2B1/B4GALT1/BCL2A1/BCL3/BCL6/BHLHE40/BIRC3/BMP2/BTG1/BTG2/CCL2/CCL20/CCL4/CCL5/CCN1/CCRL2/CD44/CD69/CD80/CD83/CDKN1A/CEBPB/CEBPD/CLCF1/CXCL1/CXCL2/CXCL3/CXCL6/DUSP1/DUSP2/DUSP4/DUSP5/EGR1/EGR3/EHD1/F2RL1/FOS/FOSB/FOSL1/FOSL2/GADD45B/GCH1/GEM/GFPT2/GPR183/HBEGF/ICAM1/IER2/IER3/IER5/IL18/IL1A/IL1B/IL6/IL7R/INHBA/JUNB/KDM6B/KLF2/KLF4/KLF6/KLF9/KYNU/LIF/LITAF/MAFF/MAP2K3/MAP3…
Inflammatory response	UP	99/647	200/4383	0.495	5.45823e-33	1.36456e-31	ABCA1/ADORA2B/AQP9/ATP2B1/BDKRB1/BEST1/BTG2/C3AR1/C5AR1/CCL2/CCL20/CCL5/CCL7/CCR7/CCRL2/CD14/CD48/CD69/CDKN1A/CLEC5A/CMKLR1/CSF3R/CXCL6/CXCL8/CYBB/EREG/FFAR2/FPR1/GCH1/GNA15/GP1BA/GPR132/GPR183/HAS2/HBEGF/HIF1A/HRH1/ICAM1/IFNAR1/IL10/IL10RA/IL18/IL18RAP/IL1A/IL1B/IL1R1/IL2RB/IL4R/IL6/IL7R/INHBA/IRAK2/ITGB3/ITGB8/KCNA3/KCNJ2/KLF6/LCK/LCP2/LIF/LYN/MARCO/MEFV/MSR1/MXD1/NAMPT/NFKB1/NLRP3/NOD2/NPFFR2/…
Allograft rejection	UP	86/647	200/4383	0.43	3.30861e-23	5.51435e-22	BCAT1/BCL3/C2/CCL2/CCL4/CCL5/CCL7/CCR1/CCR5/CD28/CD3D/CD3E/CD3G/CD4/CD7/CD74/CD80/CD86/CD8A/CD96/CFP/CTSS/ELF4/EREG/ETS1/FCGR2B/FGR/FYB1/GCNT1/GPR65/GZMA/GZMB/HCLS1/HIF1A/HLA-DMA/HLA-DMB/HLA-DQA1/HLA-DRA/HLA-G/ICAM1/IFNAR2/IFNGR1/IGSF6/IL10/IL12RB1/IL18/IL18RAP/IL1B/IL2RA/IL2RB/IL2RG/IL4R/IL6/INHBA/IRF4/IRF8/ITGAL/ITGB2/ITK/LCK/LCP2/LIF/LTB/LY75/LY86/LYN/NCF4/NLRP3/PF4/PRF1/PSMB10/PTPN6/PTPRC/SPI…
Interferon gamma response	UP	74/647	200/4383	0.37	1.26518e-15	1.58148e-14	ARL4A/AUTS2/BTG1/C1R/C1S/CCL2/CCL5/CCL7/CD274/CD38/CD69/CD74/CD86/CDKN1A/CFB/CFH/CIITA/CMKLR1/CSF2RB/EPSTI1/FGL2/FPR1/GCH1/GZMA/HIF1A/HLA-B/HLA-DMA/HLA-DQA1/HLA-DRB1/HLA-G/ICAM1/IFI30/IFI44/IFI44L/IFITM2/IFNAR2/IL10RA/IL2RB/IL4R/IL6/IRF4/IRF5/IRF8/IRF9/KLRK1/LCP2/MT2A/MX1/MX2/MYD88/NAMPT/NFKB1/NLRC5/OASL/PDE4B/PIM1/PLSCR1/PNP/PSMA2/PSMB10/PTGS2/PTPN6/RAPGEF6/RNF31/SAMHD1/SOCS3/SOD2/ST8SIA4/STAT4/…
IL2 STAT5 signaling	UP	66/647	199/4383	0.331658	1.77295e-11	1.77295e-10	ADAM19/ARL4A/BHLHE40/BMP2/CAPN3/CCR4/CD44/CD48/CD83/CD86/CDCP1/CST7/CTLA4/CTSZ/ECM1/EMP1/F2RL2/FGL2/FLT3LG/GABARAPL1/GADD45B/GLIPR2/GPR65/HK2/ICOS/IFNGR1/IL10/IL10RA/IL1R2/IL1RL1/IL2RA/IL2RB/IL4R/IRF4/IRF8/KLF6/LIF/LRRC8C/LTB/MAFF/MAP3K8/MXD1/MYO1E/NFIL3/NFKBIZ/NOP2/NRP1/PHLDA1/PIM1/PLIN2/PLSCR1/PNP/PRAF2/PTGER2/RHOB/SELL/SLC2A3/SLC39A8/SMPDL3A/TGM2/TIAM1/TLR7/TNFRSF1B/TNFRSF21/TNFRSF8/TNFRSF9
KRAS signaling up	UP	66/647	200/4383	0.33	2.2869e-11	1.90575e-10	ADAM8/ALDH1A2/ALDH1A3/ANKH/BIRC3/BMP2/C3AR1/CCL20/CD37/CFB/CFH/CLEC4A/CMKLR1/CTSS/CXCR4/DNMBP/DOCK2/DUSP6/EMP1/ENG/EPB41L3/EPHB2/EREG/ETS1/F13A1/F2RL1/FCER1G/GFPT2/GPNMB/GPRC5B/HBEGF/HOXD11/IGF2/IKZF1/IL10RA/IL1B/IL1RL2/IL2RG/IL7R/INHBA/IRF8/ITGA2/ITGB2/KCNN4/KIF5C/KLF4/LAPTM5/LAT2/LCP1/LIF/MAP3K1/MMP10/NRP1/PCP4/PLAT/PLAU/PLAUR/PPBP/PRDM1/PTGS2/SATB1/TLR8/TMEM100/TNFAIP3/TNFRSF1B/TRIB1
IL6 JAK STAT3 signaling	UP	38/647	87/4383	0.436782	5.05356e-11	3.60969e-10	CCL7/CCR1/CD14/CD38/CD44/CSF2RB/CSF3R/CXCL1/CXCL3/HMOX1/IFNAR1/IFNGR1/IL10RB/IL12RB1/IL13RA1/IL1B/IL1R1/IL1R2/IL2RA/IL2RG/IL4R/IL6/IRF9/ITGB3/LTB/MAP3K8/MYD88/PF4/PIK3R5/PIM1/PLA2G2A/SOCS3/TGFB1/TLR2/TNFRSF12A/TNFRSF1A/TNFRSF1B/TNFRSF21
Complement	UP	62/647	200/4383	0.31	1.73483e-09	1.08427e-08	ADAM9/C1QA/C1QC/C1R/C1S/C2/C3/CASP9/CCL5/CEBPB/CFB/CFH/CLU/CR1/CTSB/CTSC/CTSD/CTSL/CTSS/CXCL1/DOCK10/DOCK4/DUSP5/DUSP6/EHD1/FCER1G/FCN1/GNG2/GP1BA/GP9/GZMA/GZMB/IL6/ITGAM/KYNU/LCK/LCP2/LGMN/LIPA/LYN/MAFF/OLR1/PIK3CG/PIK3R5/PIM1/PLA2G7/PLAT/PLAUR/PLEK/PLSCR1/RASGRP1/RHOG/S100A12/S100A9/SERPINB2/SERPINE1/SPOCK2/TFPI2/TIMP1/TIMP2/TNFAIP3/WAS
Apoptosis	UP	45/647	161/4383	0.279503	7.84184e-06	4.35658e-05	ANKH/ATF3/BCL2L11/BIRC3/BMP2/BTG2/CASP9/CD14/CD38/CD44/CD69/CDKN1A/CLU/CTH/DIABLO/DPYD/EGR3/EMP1/EREG/GADD45B/GCH1/GNA15/GPX3/GSTM1/HMOX1/IER3/IFNGR1/IL18/IL1A/IL1B/IL6/MCL1/NEDD9/PEA15/PLAT/PLCB2/PRF1/RHOB/SAT1/SATB1/SMAD7/SOD2/TIMP1/TIMP2/TNFRSF12A
Coagulation	UP	39/647	138/4383	0.282609	2.42347e-05	0.000121174	ADAM9/APOC2/C1QA/C1R/C1S/C2/C3/CASP9/CFB/CFD/CFH/CFI/CLU/CTSB/DUSP6/F2RL2/GNG12/GP1BA/GP9/ITGA2/ITGB3/KLF7/LGMN/MAFF/MMP1/MMP10/MMP3/OLR1/PF4/PLAT/PLAU/PLEK/SERPINB2/SERPINE1/SH2B2/TFPI2/THBD/THBS1/TIMP1
Hypoxia	UP	51/647	200/4383	0.255	3.25235e-05	0.000147834	ACKR3/ADORA2B/ALDOA/AMPD3/ATF3/BHLHE40/BTG1/CA12/CCN1/CCN2/CDKN1A/CXCR4/DUSP1/ERRFI1/ETS1/FOS/FOSL2/HAS1/HK2/HMOX1/IDS/IER3/IL6/KLF6/KLF7/LOX/MAFF/MAP3K1/MIF/MT1E/MT2A/NDST2/NFIL3/NOCT/PCK1/PFKFB3/PIM1/PLAC8/PLAUR/PLIN2/SDC3/SERPINE1/SLC2A3/SLC2A5/SLC6A6/STC1/TGFBI/TGM2/TKTL1/TNFAIP3/ZFP36
Epithelial mesenchymal transition	UP	44/647	200/4383	0.22	0.00321666	0.0134028	ANPEP/AREG/BASP1/CCN1/CCN2/CD44/CXCL1/CXCL6/CXCL8/DAB2/DKK1/ECM1/GADD45B/GEM/GLIPR1/IL6/INHBA/ITGA2/ITGB3/LOX/MMP1/MMP3/NID2/PLAUR/PTX3/QSOX1/RGS4/RHOB/SAT1/SERPINE1/SPOCK1/TFPI2/TGFB1/TGFBI/TGM2/THBS1/TIMP1/TNC/TNFAIP3/TNFRSF11B/TNFRSF12A/VCAN/VEGFC/WIPF1
Angiogenesis	UP	11/647	36/4383	0.305556	0.0118841	0.0457081	CXCL6/FGFR1/NRP1/OLR1/PF4/STC1/THBD/TIMP1/TNFRSF21/VCAN/VTN
